# Supplementary material for: Dataset on phenolic profile of seven wheat genotypes along maturation
Source: Data Brief. 2018 Oct 4;21:284–8. doi: 10.1016/j.dib.2018.09.111 (PMC6197959; doi:10.1016/j.dib.2018.09.111)
Supplement: Supplementary file 2 — Supplementary material Appendix 2: Chromatograms of wheat genotypes in free extractors in different stages of maturation. Chromatogram of Jadeite genotype was shown in [1]. [file mmc3.xlsx]

## Sheet: Campeiro
Appendix 2.Chromatograms of Campeiro genotype in free extractors in different stages of maturation. Chromatogram of Jadeite genotype was shown in [1].

## Sheet: ORS25
Appendix 2.Chromatograms of ORS25 genotype in free extractors in different stages of maturation. Chromatogram of Jadeite genotype was shown in [1].

## Sheet: ORS1401
Appendix 2.Chromatograms of ORS1401 genotype in free extractors in different stages of maturation. Chromatogram of Jadeite genotype was shown in [1].

## Sheet: ORS1402
Appendix 2.Chromatograms of ORS1402 genotype in free extractors in different stages of maturation. Chromatogram of Jadeite genotype was shown in [1].

## Sheet: Marfim
Appendix 2.Chromatograms of Marfim genotype in free extractors in different stages of maturation. Chromatogram of Jadeite genotype was shown in [1].

## Sheet: Ametista
Appendix 2.Chromatograms of Ametista genotype in free extractors in different stages of maturation. Chromatogram of Jadeite genotype was shown in [1].
