# Supplementary material for: Dataset on phenolic profile of seven wheat genotypes along maturation
Source: Data Brief. 2018 Oct 4;21:284–8. doi: 10.1016/j.dib.2018.09.111 (PMC6197959; doi:10.1016/j.dib.2018.09.111)
Supplement: Supplementary file 4 — Supplementary material Appendix 4: Eigenvectors of the correlation matrix corresponding to phenolics dataset of genotypes along maturation. [file mmc5.xlsx]

## Sheet: Ametista
Appendix 2. Eigenvectors of the correlation matrix corresponding to free (ƒ) and bound (ϸ) phenolics dataset of cv. Ametista
Compounds name	Principal Component 1	Principal Component 2
Syringin ƒ	-0.0470006	-0.0322666
Diphyllin ƒ	-0.103403	-0.0044007
1-O-Sinapoyl-beta-D-glucose ƒ	-0.0736184	-0.026445
p-Coumaric acid 4-O-glucoside ƒ	-0.0891556	-0.0283884
Esculin ƒ	-0.10945	-0.0154164
Chlorogenic acid ƒ	-0.052381	-0.0289066
Feruloyl glucose I ƒ	-0.0937895	-0.0244893
3-Feruloylquinic acid ƒ	-0.0352086	-0.0297916
Dalpanin ƒ	0.0844074	0.0797043
Neohesperidin ƒ	-0.0190007	0.127444
Sesamolin ƒ	0.0684003	-0.10397
4'-Demethyldeoxypodophyllotoxin ƒ	0.0320138	-0.0229244
Dasytrichone ƒ	-0.113516	-0.016944
Arbutinum ƒ	0.1088	0.0180879
Oleoside Dimethylester ƒ	0.0823166	0.08978
Vanillin ƒ	0.0693578	-0.104001
Coniferin ƒ	0.0693244	-0.105029
3-Feruloylquinic acid II ƒ	0.109264	-0.0088243
Phlorizin ƒ	0.0695548	-0.105067
Feruloyl glucose III ƒ	0.0694297	-0.104281
Esculetin II ƒ	0.0564019	0.123392
Carlinoside ƒ	-0.0336012	-0.030181
Gentisic acid III ƒ	0.103977	-0.0132817
Apigenin 7-O-apiosyl-glucoside I ƒ	-0.10703	-0.0165928
3-Feruloylquinic acid IV ƒ	0.104151	0.050636
Apigenin 7-O-apiosyl-glucoside II ƒ	-0.109715	-0.0136479
Apigenin 7-O-apiosyl-glucoside III ƒ	-0.0909987	0.0106358
1-O-Sinapoyl-beta-D-glucose ƒ	-0.111464	0.0233815
Resveratrol 3-O-glucoside I ƒ	0.0641231	0.119951
Apigenin 7-O-glucoside ƒ	0.0566119	0.124111
p-Coumaric acid ƒ	0.100004	-0.0159294
Glycitin I ƒ	0.0552859	0.12087
Ferulic acid ƒ	0.107503	-0.01542
Sinapic acid ƒ	0.0568363	0.124646
Leptodactylone I ƒ	-0.0887931	0.00989016
Ferulic acid V ƒ	0.0905367	0.0497006
Cinnamic Acid ƒ	0.0393883	0.0484815
4-Hydroxybenzoic acid I ƒ	0.0687586	-0.104718
Tetramethylscutellarein IV ƒ	0.0693005	-0.104339
Nortrachelogenin ƒ	0.0889113	0.0886109
Tetramethylscutellarein V ƒ	0.108392	-0.00917025
Hesperetin II ƒ	-0.0964894	0.00732504
Apigenin ƒ	0.0695694	-0.104769
3,7-Dimethylquercetin I ƒ	-0.0602057	0.0810952
Koparin ƒ	0.073416	0.109212
Magnoshinin ƒ	0.10401	-0.0108806
Auriculoside I ƒ	0.0694059	-0.104834
Elemicin II ƒ	-0.0578048	0.116843
Auriculoside II ƒ	0.0233983	0.13439
Zingerone II ƒ	-0.0909705	0.0107255
Caffeic acid ethyl ester I ϸ	-0.0903836	0.0105733
Dihydroquercetin II ϸ	0.062368	-0.115543
Dihydromyricetin I ϸ	0.0557852	0.122482
Psoralidin ϸ	-0.0348573	-0.029215
Gallic acid ϸ	-0.0840031	0.0351685
Syringic acid I ϸ	0.0678943	-0.0710938
Gentisic acid I ϸ	-0.043966	0.117102
Vanillic acid I ϸ	0.038499	0.131108
Caffeic acid I ϸ	0.110898	0.0341556
Gentisic acid I ϸ	0.0536414	0.12187
Vanillin I ϸ	0.0952267	0.0491971
Vanillactic Acid I ϸ	0.0984632	0.0492329
Caffeic acid II ϸ	0.0393072	-0.121632
Gallic acid 3-O-gallate ϸ	0.0572192	0.125371
Syringaldehyde I ϸ	0.0310685	-0.117061
Syringaldehyde II ϸ	0.102517	0.0585197
Flaxseed I ϸ	-0.0355318	-0.0305613
Esculetin I ϸ	0.0687434	-0.104441
4-Hydroxybenzoic acid ϸ	0.0191708	0.127239
Esculetin III ϸ	0.0495271	0.122927
Gentisic acid ϸ	0.0597661	0.121071
Ferulic acid III ϸ	-0.0116008	-0.0239225
3,4-Dihydroxy-5-methoxybenzoicacid III ϸ	0.0695461	-0.104455
Vanillic acid II ϸ	-0.0705336	0.0355066
Esculetin II ϸ	0.0598676	0.101868
Caffeic acid ϸ	-0.0655951	0.0542244
Fraxetin ϸ	0.046933	0.0897436
Gentisic acid III ϸ	-0.108143	-0.0389588
Esculetin IV ϸ	0.068522	0.110334
Myricetin II ϸ	0.0559568	0.122312
5-Hydroxyferulic acid methyl ester II ϸ	-0.0252653	-0.0483595
p-Coumaric acid I ϸ	0.0633907	0.11716
Esculetin V ϸ	0.0846252	0.0960644
Resveratrol 3-O-glucoside I ϸ	0.0992043	0.0646999
Tectoridin ϸ	-0.0351281	-0.0296523
Gentisic acid IV ϸ	0.0671626	0.110686
Vanillic acid IV ϸ	0.0694586	-0.104438
Gallic acid I ϸ	0.0536678	0.122707
Sinapaldehyde I ϸ	-0.089335	-0.03903
p-Coumaric acid ϸ	0.0540156	-0.0302145
Esculetin VI ϸ	0.0551263	0.120399
Sinapaldehyde II ϸ	0.0566077	0.124181
Caffeic acid IV ϸ	0.112065	-0.0296606
p-Coumaric acid II ϸ	0.0990734	-0.0246259
Nobiletin I ϸ	-0.112253	-0.0112831
Glycitin I ϸ	-0.0901352	0.0103027
Ellagic acid ϸ	-0.0905224	0.0104727
Resveratrol 3-O-glucoside II ϸ	0.109092	0.00915275
4-Vinylguaiacol I ϸ	0.0566434	0.124253
Scopoletin I ϸ	0.0676038	-0.104966
Ferulic acid ϸ	-0.00645965	0.128432
3-[2-(2-Hydroxyphenyl)ethyl]-5-methoxyphenol ϸ	0.0688822	-0.10282
5,7-Dimethoxyflavone I ϸ	0.0695065	-0.104732
Hesperetin I ϸ	0.0687615	-0.104683
Sinapic acid ϸ	-0.0883551	0.010906
Resveratrol 3-O-glucoside III ϸ	0.114583	0.00404199
Sissotrin ϸ	-0.0911562	0.0107967
Tetramethylscutellarein I ϸ	0.00575778	0.056556
Diferulic acid I ϸ	-0.0110211	0.0940069
Dalbergin I ϸ	0.0911159	0.0108304
Resveratrol 3-O-glucoside IV ϸ	0.107597	0.0365481
4-Vinylguaiacol II ϸ	0.0996393	0.0638044
Ferulic acid V ϸ	0.0515312	0.0844479
Esculetin VII ϸ	0.0340399	-0.11674
5,6,7-Trimethoxycoumarin I ϸ	0.0682473	-0.10424
5,7-Dimethoxyflavone II ϸ	0.0613548	-0.120663
Diferulic acid II ϸ	0.064279	-0.104189
Pebrellin ϸ	-0.0352617	-0.0305612
Cinnamic acid ϸ	0.0518935	-0.0210146
Dalbergin II ϸ	0.0691543	0.0461639
Tetramethylscutellarein II ϸ	0.0562482	0.0780852
5-8'-Benzofuran dehydrodiferulic acid I ϸ	0.0397062	0.0959878
Resveratrol 3-O-glucoside V ϸ	0.104712	0.0333308
3-O-Methylviolanone ϸ	-0.0292003	-0.0414142
Acerosin ϸ	-0.104359	0.00223285
4-Hydroxybenzoic acid I ϸ	-0.095455	0.0212438
Eupatilin I ϸ	0.0682308	-0.0147864
Gardenin B I ϸ	-0.0838942	0.0373831
Leptodactylone II ϸ	-0.0346392	-0.0298156
Juglone ϸ	0.0571839	0.125183
Procyanidin dimer B1 I ϸ	-0.109006	-0.00170209
Syringaldehyde V ϸ	0.105192	0.0435705
Leptodactylone III ϸ	-0.108066	-0.016233
(-)-Medicocarpin I ϸ	0.0673519	-0.10272
Tetramethylscutellarein III ϸ	0.0662505	-0.101675
Gardenin B II ϸ	0.0684198	-0.104411
5-Hydroxyferulic acid methyl ester III ϸ	0.107868	-0.00558363
Diferulic IV ϸ	-0.0850329	0.0314989
Tetramethylscutellarein IV ϸ	0.107278	-0.00192582
Gardenin B III ϸ	0.110572	-0.0211038
Naringenin ϸ	0.00270775	-0.0906441
(-)-Acanthocarpan ϸ	0.0695157	-0.104348
Sesamolinol ϸ	0.0676164	-0.103453
Eupatilin II ϸ	-0.107614	-0.0283282
Ferulic acid VII ϸ	-0.0777081	0.0498208
5-8'-Benzofuran dehydrodiferulic acid II ϸ	-0.0804094	0.0678051
Gardenin B IV ϸ	-0.0354439	-0.0302902
Tetramethylscutellarein V ϸ	-0.0488972	0.00390375
Diferulic acid V ϸ	-0.0542295	0.00715469
Batatasin I ϸ	0.0643673	0.112653
Gentisic acid V ϸ	0.0993584	-0.0511376
Hesperetin II ϸ	-0.0902952	-0.0496172
Eupatorin I ϸ	0.00199251	-0.087807
Tetramethylscutellarein VI ϸ	-0.0707823	-0.0487121
Gardenin B V ϸ	-0.0349062	-0.0301718
Eupatorin II ϸ	-0.109183	-0.00336256
Ferulic acid VIII ϸ	-0.0352945	-0.0300676
(-)-Medicocarpin III ϸ	0.0687834	-0.103249
Apigenin 6-C-glucoside ϸ	0.0693522	-0.104427
Formononetin ϸ	0.0688722	-0.102705
Tetramethylscutellarein VII ϸ	0.0686659	-0.102768
5-8'-Benzofuran dehydrodiferulic acid III ϸ	0.099756	-0.0481595
3,7-Dimethylquercetin I ϸ	-0.0973492	0.0067194
Gardenin B VI ϸ	-0.0287231	-0.0417823
Schisandrin A ϸ	0.0673523	-0.103151
Auriculoside I ϸ	-0.0909842	0.0108383
Elemicin II ϸ	-0.0888472	0.0780203
Auriculoside II ϸ	-0.0923455	0.00613241
Zingerone II ϸ	-0.0893075	0.0109002
Tephrowatsin A ϸ	0.10174	0.0476993
Elemicin III ϸ	-0.0493236	0.0445405

## Sheet: Campeiro
Appendix 4.Eigenvectors of the correlation matrix corresponding to free (ƒ) and bound (ϸ) phenolics dataset of cv. Campeiro
Compounds name	Principal Component 1	Principal Component 2
Secoisolariciresinol ƒ	-0.00315036	0.138438
4-Hydroxybenzoic acid I ϸ	-0.115625	0.0239625
4-Hydroxybenzoic acid ϸ	0.0559085	-0.11091
(-)-Acanthocarpan ϸ	-0.059795	-0.0641571
(-)-Medicocarpin I ϸ	0.116319	-0.0451743
1-O-Sinapoyl-beta-D-glucose ƒ	0.114729	-0.0445355
1-O-Sinapoyl-beta-D-glucose ƒ	-0.114476	-0.0419322
3,4-Dihydroxy-5-methoxybenzoicacid III ϸ	0.117381	-0.0455859
3,5,7-Trimethoxyflavone ϸ	-0.00244525	0.141743
3,7-Dimethylquercetin I ƒ	-0.0649706	-0.00239192
3-Feruloylquinic acid I ƒ	0.106385	0.043
3-Feruloylquinic acid II ƒ	0.121752	-0.0219605
3-Feruloylquinic acid IV ƒ	0.113443	-0.0563414
3-O-Methylviolanone ϸ	0.116582	-0.0453014
4'-Demethyldeoxypodophyllotoxin ƒ	0.0598904	-0.0239629
4-Hydroxybenzoic acid I ƒ	-0.00309874	0.140083
Coumaroylquinic acidƒ	0.0126053	-0.0596186
4-Vinylguaiacol II ϸ	0.109931	0.0601721
5,6,7-Trimethoxycoumarin II ϸ	-0.0513447	-0.032692
5,7-Dimethoxyflavone I ϸ	-0.00271569	0.14394
5,7-Dimethoxyflavone II ϸ	0.114373	0.039699
5,7-Dimethoxyflavone III ϸ	-0.00241826	0.140539
5-8'-Benzofuran dehydrodiferulic acid I ϸ	0.0488865	-0.0682451
5-8'-Benzofuran dehydrodiferulic acid II ϸ	0.0310674	-0.109246
5-8'-Benzofuran dehydrodiferulic acid III ϸ	-0.00239853	0.141596
5-Hydroxyferulic acid methyl ester III ϸ	-0.0247924	-0.0841218
7-Hydroxyflavanone ϸ	-0.00239553	0.141376
Apigenin 6-C-glucoside ϸ	-0.00266588	0.143367
Apigenin 7-O-apiosyl-glucoside I ƒ	-0.0916727	-0.0845395
Apigenin 7-O-apiosyl-glucoside II ƒ	-0.0978346	-0.0793768
Arbutinum ƒ	0.117184	0.0409753
Auriculoside I ϸ	-0.060706	-0.0640293
Auriculoside II ϸ	-0.0603073	-0.0636259
Batatasin I ϸ	-0.0444164	0.0930286
Caffeic acid ethyl ester I ϸ	-0.0522878	-0.0336656
Caffeic acid ethyl ester II ϸ	-0.0590963	-0.0640055
Caffeic acid ƒ	-0.0607031	-0.064195
Caffeic acid I ϸ	0.117033	-0.0456567
Caffeic acid II ϸ	-0.0026574	0.14383
Caffeic acid IV ϸ	0.100335	-0.0703466
Caffeic acid ϸ	0.0632367	-0.0687665
Carlinoside ƒ	-0.0594389	-0.0640036
Chlorogenic acid ƒ	-0.0573692	-0.038801
Cinnamic acid ϸ	0.0347577	-0.0953708
Dalbergin I ϸ	0.116217	-0.0451026
Dalbergin II ϸ	0.113606	-0.0545384
Dalpanin ƒ	0.120619	0.0211307
Dasytrichone ƒ	-0.0959019	-0.0865351
Diferulic acid I ϸ	0.0523797	-0.128873
Diferulic acid II ϸ	0.0873489	-0.0422451
Diferulic acid III ϸ	0.116464	-0.0452443
Diferulic acid IV ϸ	0.0437994	-0.131342
Diferulic acid V ϸ	0.00797299	0.142232
Dihydroquercetin ƒ	0.117221	-0.0455376
Diphyllin ƒ	-0.08491	-0.102451
Elemicin I ƒ	-0.0353154	-0.0413479
Elemicin II ƒ	-0.10494	0.00280422
Elemicin II ϸ	0.0201149	0.093431
Elemicin III ϸ	-0.0938785	-0.079246
Esculetin II ƒ	0.0798509	-0.0848568
Esculetin I ϸ	-0.060713	-0.0650853
Esculetin II ϸ	-0.00258661	0.00117014
Esculetin III ϸ	0.116381	0.0447275
Esculetin IV ϸ	0.112944	-0.0438003
Esculetin V ϸ	0.115166	0.0488053
Esculetin VI ϸ	0.114042	0.0533281
Esculetin VII ϸ	0.105203	0.0520167
Esculin ƒ	-0.0736028	-0.0553344
Eupatilin I ϸ	0.066888	0.109229
Eupatilin II ϸ	-0.0460083	-0.11037
Eupatorin II ϸ	-0.0892441	-0.0761606
Ferulaldehyde ƒ	-0.0180342	0.137763
Ferulic acid ƒ	0.11708	0.00656845
Ferulic acid I ƒ	-0.00266594	0.140251
Ferulic acid II ϸ	0.112018	-0.0434679
Ferulic acid IV ϸ	-0.0527428	-0.03341
Ferulic acid V ƒ	0.119636	0.00901394
Ferulic acid V ϸ	0.0754024	0.0343074
Ferulic acid VII ϸ	-0.01601	-0.0953395
Ferulic acid ϸ	-0.0496202	0.0755006
Feruloyl glucose I ƒ	-0.0744898	-0.0572602
Feruloyl glucose III ƒ	0.114355	-0.0443962
Formononetin ϸ	-0.00236831	0.141764
Fraxetin ϸ	-0.0391507	-0.0104971
Gallic acid I ϸ	0.116059	-0.0450737
Gallic acid ϸ	-0.043392	-0.0752239
Gardenin B I ϸ	0.113268	-0.0439346
Gardenin B II ϸ	-0.00268633	0.143732
Gardenin B III ϸ	0.0162153	0.14195
Gardenin B IV ϸ	-0.0409668	0.111595
Gardenin B VI ϸ	-0.051766	-0.0329978
Gentisic acid II ϸ	0.0525245	-0.0766617
Gentisic acid I ϸ	0.0516998	-0.12869
Gentisic acid III ƒ	0.0682399	0.108266
Gentisic acid III ϸ	-0.0158246	-0.086449
Gentisic acid IV ϸ	0.116001	-0.0456769
Gentisic acid V ϸ	0.116845	-0.0453896
Glycitin I ƒ	-0.00265242	0.143664
Glycitin I ϸ	-0.0609144	-0.065133
Hesperetin II ƒ	-0.0610761	-0.0650937
Hesperetin II ϸ	-0.0900814	-0.0415602
Juglone ϸ	0.121596	-0.0251566
Kaempferol ϸ	0.114681	-0.0445428
Koparin ƒ	-0.00265851	0.142866
Leptodactylone I ƒ	-0.0599538	-0.064142
Leptodactylone III ϸ	-0.0539941	0.0647339
Magnoshinin ϸ	-0.00306878	0.140742
Naringenin ϸ	-0.0747837	-0.0555635
Neohesperidin ƒ	-0.0101898	-0.00143789
Nobiletin I ƒ	-0.00253214	0.143323
Nobiletin I ϸ	-0.0624332	-0.0492437
Oleoside Dimethylester ƒ	-0.00284956	0.143435
Coumaric acid 4-O-glucoside ƒ	-0.0687916	-0.0520488
Coumaric acid ƒ	0.107318	0.0668018
Coumaric acid I ϸ	0.114221	-0.0443186
p-Coumaric acid II ϸ	0.0209709	0.0557069
p-Coumaric acid ϸ	0.0834887	0.0367818
Pebrellin ϸ	-0.0529612	-0.0334306
Procyanidin dimer B1 II ϸ	-0.0530052	-0.0334987
Quercetin I ϸ	0.116534	-0.0452862
Quercetin III ϸ	0.117367	-0.0455851
Resveratrol 3-O-glucoside I ϸ	0.115813	-0.0450157
Resveratrol 3-O-glucoside II ϸ	0.101808	0.00903996
Resveratrol 3-O-glucoside III ϸ	0.107419	-0.00231071
Resveratrol 3-O-glucoside IV ϸ	0.115349	-0.0447783
Resveratrol 3-O-glucoside V ϸ	0.0889642	-0.0650274
Schisandrin A ϸ	-0.0589461	-0.0622382
Scopoletin I ϸ	0.115609	-0.0448698
Scopoletin I ϸ	0.116068	-0.0451099
Scutellarein ϸ	0.117096	-0.0454753
Sinapaldehyde I ϸ	0.107519	0.0663041
Sissotrin ϸ	-0.0596479	-0.064216
Syringaldehyde I ϸ	0.118784	0.0324666
Syringaldehyde II ϸ	0.119153	-0.035916
Syringaldehyde III ϸ	-0.00304953	0.141349
Syringaldehyde V ϸ	0.116954	-0.0454172
Syringic acid I ϸ	-0.00357768	0.100086
Syringin ƒ	-0.0682219	-0.0498283
Tectoridin ϸ	-0.0509809	-0.0317057
Tephrowatsin A ϸ	0.082792	0.0992217
Tetramethylscutellarein I ϸ	0.0450595	-0.122069
Tetramethylscutellarein IV ϸ	0.00671764	0.143972
Tetramethylscutellarein II ϸ	0.0600769	-0.0643723
Tetramethylscutellarein V ϸ	0.00320612	0.131748
Tetramethylscutellarein III ϸ	0.108969	-0.0578375
Tetramethylscutellarein VI ϸ	0.119474	-0.0312186
Tetramethylscutellarein VII ϸ	-0.000488074	0.142234
Vanillactic Acid I ϸ	0.106694	0.0690717
Vanillic acid I ϸ	0.0971823	-0.0867778
Vanillic acid II ϸ	-0.0665406	-0.063365
Vanillic acid IV ϸ	0.116755	-0.0453234
Vanillin I ϸ	0.105317	0.0712675
Zingerone II ƒ	-0.0980812	-0.0864668

## Sheet: Jadeite
Appendix 4.Eigenvectors of the correlation matrix corresponding to free (ƒ) and bound (ϸ) phenolics dataset of cv. Jadeite
Compounds name	Principal Component 1	Principal Component 2
Syringin ƒ	0.0186105	0.119168
Diphyllin ƒ	0.081994	0.0638351
1-O-Sinapoyl-beta-D-glucose ƒ	0.0434254	0.103007
p-Coumaric acid 4-O-glucoside ƒ	0.0403375	0.109721
Esculin ƒ	0.0112307	0.120464
Chlorogenic acid ƒ	0.0194598	0.118091
Feruloyl glucose I ƒ	0.0467747	0.101093
3-Feruloylquinic acid ƒ	-0.0245346	0.131454
Dalpanin ƒ	-0.0937003	-0.0359428
Neohesperidin ƒ	-0.00826387	0.128897
Sesamolin ƒ	-0.0624504	-0.082774
4'-Demethyldeoxypodophyllotoxin ƒ	-0.084942	-0.0745366
Dasytrichone ƒ	0.098031	-0.012236
Arbutinum ƒ	-0.0829092	-0.0771868
Cleistanthin A ƒ	0.0104369	0.11892
Ferulic acid I ƒ	-0.0785619	-0.0799226
Feruloyl glucose II ƒ	-0.0704826	-0.0832129
Ferulic acid III ƒ	-0.0624637	-0.083258
3-Feruloylquinic acid II ƒ	-0.0728311	-0.082997
Feruloyl glucose III ƒ	-0.0622853	-0.0831259
Gentisic acid III ƒ	-0.0802145	-0.0682212
3-Feruloylquinic acid III ƒ	-0.0623423	-0.0820481
Feruloyl glucose IV ƒ	-0.0614011	-0.0806835
Apigenin 7-O-apiosyl-glucoside I ƒ	0.0894396	0.0506455
3-Feruloylquinic acid IV ƒ	-0.0704428	-0.0831427
Apigenin 7-O-apiosyl-glucoside II ƒ	0.089721	0.0501369
Vicenin-2 ƒ	0.0808137	-0.0570737
Dihydroconiferyl alcohol ƒ	-0.062888	-0.0837405
1-O-Sinapoyl-beta-D-glucose ƒ	0.0917744	0.0434302
Resveratrol 3-O-glucoside I ƒ	-0.0609837	-0.0801647
3-Feruloylquinic acid V ƒ	-0.0621843	-0.0824717
p-Coumaric acid ƒ	-0.0900158	-0.0506456
Nobiletin I ƒ	-0.0753684	-0.0806499
Glycitin I ƒ	-0.0825573	-0.0772106
Ferulic acid ƒ	-0.034597	-0.0684429
Leptodactylone I ƒ	0.0883293	-0.0623668
Ferulic acid V ƒ	-0.0668598	-0.102154
Cinnamic Acid ƒ	-0.086681	-0.0518673
4-Hydroxybenzoic acid I ƒ	-0.0864448	-0.0580415
Tetramethylscutellarein IV ƒ	-0.0611946	-0.0805419
Nortrachelogenin ƒ	-0.0868238	-0.0510375
Secoisolariciresinol ƒ	-0.0368768	0.0249161
Elemicin I ƒ	0.010858	0.121046
Tetramethylscutellarein V ƒ	-0.0845734	-0.0745569
Hesperetin II ƒ	0.099117	-0.0187128
Ferulaldehyde ƒ	-0.0822981	-0.0277755
3,7-Dimethylquercetin I ƒ	-0.0370768	0.0247047
Koparin ƒ	-0.0374139	0.0249656
Magnoshinin ƒ	-0.0362286	0.0248093
Kievitone ƒ	-0.0630294	-0.0836803
Elemicin II ƒ	0.0907139	0.0466991
Zingerone II ƒ	0.0894509	-0.0636656
Caffeic acid ethyl ester I ϸ	0.0872863	-0.0626768
Dihydroquercetin II ϸ	-0.0603237	-0.0419778
Dihydromyricetin I ϸ	-0.036712	0.0239772
Psoralidin ϸ	-0.0395994	0.122485
Gallic acid ϸ	0.0890751	-0.0630259
Syringic acid I ϸ	0.0668759	0.0683801
Gentisic acid I ϸ	0.0789072	-0.0767505
Vanillic acid I ϸ	-0.0537495	-0.0479302
Caffeic acid I ϸ	-0.0522782	0.00808292
Gentisic acid I ϸ	0.0809474	-0.0573184
3,4-Dihydroxyphenylglycol I ϸ	-0.0699551	0.0804597
Vanillin I ϸ	-0.0686864	-0.0149201
Vanillactic Acid I ϸ	-0.0613135	-0.00482945
Caffeic acid II ϸ	-0.0439671	-0.103597
1,3,5-Trimethoxybenzene II ϸ	-0.0748464	0.0903783
Vanillactic Acid II ϸ	-0.0815666	0.0750785
Syringaldehyde II ϸ	-0.0862055	-0.0535517
Flaxseed I ϸ	0.0159744	0.118548
Esculetin I ϸ	-0.0375495	0.0250691
4-Hydroxybenzoic acid ϸ	0.0614402	-0.0727015
Vanillactic Acid III ϸ	0.0299483	0.114652
Ferulic acid II ϸ	0.0895099	-0.0637085
1,3,5-Trimethoxybenzene III ϸ	-0.0833489	-0.0501142
Esculetin III ϸ	-0.0364695	0.024145
Ferulic acid III ϸ	0.0979994	0.00464058
Vanillic acid II ϸ	0.0883323	0.0637532
Flaxseed II ϸ	-0.0195559	0.130032
Esculetin II ϸ	-0.0158973	0.131822
Caffeic acid ϸ	0.0932056	-0.0535543
Fraxetin ϸ	0.00779788	0.122404
Gentisic acid III ϸ	0.097056	-0.0296454
3,4-Dihydroxyphenylglycol II ϸ	-0.0882	0.0619718
3,4-Dihydroxyphenylglycol III ϸ	-0.0865361	0.0603579
5-Hydroxyferulic acid methyl ester II ϸ	0.090905	0.0414216
Esculetin V ϸ	-0.0876548	-0.0573031
Resveratrol 3-O-glucoside I ϸ	-0.0764988	-0.0256795
Tectoridin ϸ	0.0113623	0.119892
Gentisic acid IV ϸ	-0.0791226	-0.0806218
Vanillic acid IV ϸ	-0.0370465	0.0247754
Gallic acid I ϸ	-0.0829577	-0.0764494
Sinapaldehyde I ϸ	0.0924906	-0.040012
p-Coumaric acid ϸ	0.0692384	-0.0926854
Esculetin VI ϸ	-0.0370752	0.0244255
Ferulic acid IV ϸ	0.0981461	0.00695396
Glycyphyllin ϸ	0.0894426	-0.0635753
Sinapaldehyde II ϸ	0.0888103	-0.0631385
Syringaldehyde IV ϸ	-0.0628483	-0.0837144
Caffeic acid IV ϸ	-0.0747027	-0.00878199
p-Coumaric acid II ϸ	0.0889756	-0.0388145
Nobiletin I ϸ	0.0944822	-0.0483559
Glycitin I ϸ	0.0945446	-0.0489282
Ellagic acid ϸ	0.0887399	-0.0633797
Resveratrol 3-O-glucoside II ϸ	0.0798266	-0.0836632
4-Vinylguaiacol I ϸ	-0.0624268	-0.0832053
Scopoletin I ϸ	-0.0629774	-0.0836001
Ferulic acid ϸ	0.0365319	-0.122012
3-[2-(2-Hydroxyphenyl)ethyl]-5-methoxyphenol ϸ	0.0799884	-0.060089
5,7-Dimethoxyflavone I ϸ	-0.0618245	-0.0824278
Hesperetin I ϸ	-0.0862949	-0.0544191
Sinapic acid ϸ	0.0877704	-0.0629844
Resveratrol 3-O-glucoside III ϸ	0.0806251	-0.0806139
Sissotrin ϸ	0.0892315	-0.0629824
Tetramethylscutellarein I ϸ	0.0563945	-0.052182
Diferulic acid I ϸ	0.0677431	-0.0533893
Dalbergin I ϸ	0.0405133	-0.0480094
Resveratrol 3-O-glucoside IV ϸ	-0.0418544	0.116024
4-Vinylguaiacol II ϸ	-0.0621685	-0.0830189
Ferulic acid V ϸ	-0.0128237	-0.0307881
Esculetin VII ϸ	0.0401315	0.0801062
5,7-Dimethoxyflavone II ϸ	0.0608482	-0.0437171
Diferulic acid II ϸ	0.0891082	-0.0531169
Pebrellin ϸ	-0.0625243	-0.0834078
Cinnamic acid ϸ	0.0777858	-0.0875616
Dalbergin II ϸ	0.0768102	-0.0117768
Tetramethylscutellarein II ϸ	0.0962206	-0.0141587
5-8'-Benzofuran dehydrodiferulic acid I ϸ	0.096991	-0.0194905
Resveratrol 3-O-glucoside V ϸ	0.052863	-0.0949836
3-O-Methylviolanone ϸ	0.0975006	0.0120003
Acerosin ϸ	0.0889685	-0.0629462
4-Hydroxybenzoic acid I ϸ	0.0897574	-0.0611516
Eupatilin I ϸ	0.0867129	-0.0290812
Gardenin B I ϸ	0.0969138	-0.0335866
Leptodactylone II ϸ	0.004	0.124521
Juglone ϸ	-0.0866718	-0.0499942
Diferulic acid III ϸ	0.011261	0.120873
Leptodactylone III ϸ	0.0936953	0.0151633
p-Coumaric acid III ϸ	0.0883837	-0.0632869
Methoxyphenylacetic acid ϸ	0.0886922	-0.0629306
Tetramethylscutellarein III ϸ	0.0887483	-0.063495
Gardenin B II ϸ	-0.0595268	-0.0264083
Nobiletin II ϸ	0.0111598	0.121924
5-Hydroxyferulic acid methyl ester III ϸ	0.0895284	-0.0637516
Diferulic IV ϸ	0.0939949	-0.0506284
5,7-Dimethoxyflavone III ϸ	-0.0618264	-0.0824408
7,2'-Dihydroxy-4'-methoxyisoflavanone ϸ	-0.0869634	-0.0558617
Tetramethylscutellarein IV ϸ	0.0108255	-0.089379
3,5,7-Trimethoxyflavone ϸ	0.0107268	0.119871
Gardenin B III ϸ	-0.0923562	-0.0492117
Zingerone I ϸ	-0.0815923	0.0522174
Sinapic acid III ϸ	0.0895478	-0.0635704
3,7-Dimethylquercetin II ϸ	0.0109071	0.120879
Naringenin ϸ	0.0887024	-0.0627876
(-)-Acanthocarpan ϸ	0.0915421	-0.0451497
Sesamolinol ϸ	0.0883026	-0.0623772
Eupatilin II ϸ	0.0959053	-0.0404524
4-Vinylguaiacol III ϸ	0.0888688	-0.0628857
Ferulic acid VII ϸ	0.090537	-0.0554059
5-8'-Benzofuran dehydrodiferulic acid II ϸ	0.0944466	-0.0490509
Gardenin B IV ϸ	0.0391436	-0.120635
5,6,7-Trimethoxycoumarin II ϸ	0.0113061	0.121005
Tetramethylscutellarein V ϸ	-0.0957409	-0.0178405
Diferulic acid V ϸ	0.0633562	-0.109477
Batatasin I ϸ	-0.0890223	0.0431862
Procyanidin dimer B1 III ϸ	0.0878528	-0.0628982
(3R)-Sativanone ϸ	-0.0628218	-0.0835711
Hesperetin II ϸ	0.0973036	-0.0280507
Eupatorin I ϸ	0.0889329	0.0409358
Caffeic acid ethyl ester II ϸ	0.0894864	-0.0635257
Tetramethylscutellarein VI ϸ	0.0953373	-0.0443712
Eupatorin II ϸ	0.0962987	-0.0408078
Hesperetin III ϸ	0.0106429	0.119609
Apigenin 6-C-glucoside ϸ	-0.0813019	-0.0790385
7-Hydroxyflavanone ϸ	-0.0623811	-0.0833319
Formononetin ϸ	-0.0620761	-0.083038
Tetramethylscutellarein VII ϸ	-0.062356	-0.083304
5-8'-Benzofuran dehydrodiferulic acid III ϸ	-0.0824696	-0.0758626
3,7-Dimethylquercetin I ϸ	0.089503	-0.0634969
Gardenin B VI ϸ	0.0113467	0.119293
Schisandrin A ϸ	-0.0626721	-0.0670086
Auriculoside I ϸ	0.0895857	-0.0636802
Elemicin II ϸ	0.0789874	-0.0422375
Auriculoside II ϸ	0.0887675	-0.0644471
Zingerone II ϸ	0.0950004	0.014599
Tephrowatsin A ϸ	0.0960545	0.00377812
Elemicin III ϸ	0.0829331	-0.0269975

## Sheet: Marfim
Appendix 4.Eigenvectors of the correlation matrix corresponding to free (ƒ) and bound (ϸ) phenolics dataset of maximum variance in the cv. Marfim
Compounds name	Principal Component 1	Principal Component 2
Syringin ƒ	0.0776346	-0.0935799
Diphyllin ƒ	0.100791	0.0311821
p-Coumaric acid 4-O-glucoside ƒ	0.00439241	0.141792
Esculin ƒ	-0.0678585	-0.0504346
Chlorogenic acid ƒ	0.0878795	-0.082463
Feruloyl glucose I ƒ	0.0841171	-0.0837643
3-Feruloylquinic acid ƒ	-0.0764606	0.000525903
4-P-Coumaroylquinic acid I ƒ	-0.0651551	-0.0182223
Dalpanin ƒ	-0.0956763	0.0435597
Neohesperidin ƒ	0.0903528	0.0551929
Sesamolin ƒ	-0.0785215	-0.0550775
4'-Demethyldeoxypodophyllotoxin ƒ	-0.104817	0.0142722
Dasytrichone ƒ	0.0946163	-0.064413
Podorhizol beta-D-glucoside ƒ	0.0862099	-0.0810475
Arbutinum ƒ	-0.098073	-0.0543382
Oleoside Dimethylester ƒ	-0.0416039	-0.00570165
Vanillin ƒ	-0.0949332	-0.0552917
Coniferin ƒ	0.00475707	0.143147
Ferulic acid I ƒ	-0.0432165	-0.00373709
Feruloyl glucose II ƒ	-0.0424958	-0.00527244
3-Feruloylquinic acid II ƒ	-0.0986459	-0.0511731
Phlorizin ƒ	-0.0691677	-0.0518387
Feruloyl glucose III ƒ	-0.08465	-0.0556687
Caffeic acid ƒ	0.0630786	-0.109192
Gentisic acid III ƒ	-0.0921601	-0.0496132
Feruloyl glucose IV ƒ	-0.0688063	-0.0523935
Apigenin 7-O-apiosyl-glucoside I ƒ	0.102414	0.014111
3-Feruloylquinic acid IV ƒ	-0.0886281	-0.0389831
Apigenin 7-O-apiosyl-glucoside II ƒ	0.102866	0.0235557
Malvidin-3-(p-coumaroyl)-rutinoside-5-glucoside ƒ	-0.0424718	-0.00291726
Dihydroconiferyl alcohol ƒ	-0.0430596	-0.0036723
1-O-Sinapoyl-beta-D-glucose ƒ	0.103139	0.0177114
Resveratrol 3-O-glucoside I ƒ	-0.042042	-0.00527297
p-Coumaric acid ƒ	-0.0994759	-0.0159259
Ferulic acid ƒ	-0.0959305	0.0237279
Dihydroquercetin ƒ	-0.0693295	-0.0523899
Ferulic acid V ƒ	-0.0855279	-0.0373684
Cinnamic Acid ƒ	-0.00306527	-0.135549
4-Hydroxybenzoic acid I ƒ	-0.0970853	-0.0550717
Nobiletin II ƒ	0.0242344	0.134116
Matairesinol ƒ	-0.0683009	-0.0504138
Ferulic acid VI ƒ	0.0857923	-0.0806412
Tetramethylscutellarein IV ƒ	-0.0854751	-0.0559775
Nortrachelogenin ƒ	-0.0753675	0.0194053
Elemicin I ƒ	-0.0427644	-0.00493024
Tetramethylscutellarein V ƒ	-0.0541963	0.100867
Ferulaldehyde ƒ	-0.0429015	-0.00137917
beta-Peltatin A methyl ether ƒ	-0.0423313	-0.00467804
Koparin ƒ	-0.0424545	-0.00392359
Pinobanksin 3-O-acetate ƒ	0.0246391	0.137278
Elemicin II ƒ	0.101692	0.0050584
Zingerone II ƒ	0.0878103	-0.0823783
Dihydroquercetin II ϸ	-0.0970148	-0.0517925
Dihydromyricetin I ϸ	-0.0688709	-0.0515634
3,4-Dihydroxy-5-methoxybenzoicacid I ϸ	0.0875789	-0.0821459
Gallic acid ϸ	0.105674	0.00443075
Syringic acid I ϸ	-0.104262	0.0168796
Gentisic acid I ϸ	0.0453747	0.130523
Vanillic acid I ϸ	-0.0528949	0.0414996
Caffeic acid I ϸ	-0.0870758	-0.00446541
Gentisic acid I ϸ	-0.0338245	0.0688166
Vanillin I ϸ	-0.0688338	-0.0524229
Vanillactic Acid I ϸ	-0.077028	0.087563
Caffeic acid II ϸ	-0.0417807	-0.00563714
Syringaldehyde I ϸ	-0.0680719	-0.0512242
Syringaldehyde II ϸ	-0.0885201	-0.0379506
Flaxseed I ϸ	0.0889426	-0.0767167
Esculetin I ϸ	0.0244129	0.135463
4-Hydroxybenzoic acid ϸ	0.0367738	0.128022
Ferulic acid II ϸ	-0.0665763	0.103304
Esculetin III ϸ	-0.102648	-0.0247104
Gentisic acid ϸ	-0.0419018	-0.00534106
Ferulic acid III ϸ	0.081842	0.0891341
Myricetin I ϸ	0.0247553	0.139041
3,4-Dihydroxy-5-methoxybenzoicacid III ϸ	-0.0506579	0.0475645
Vanillic acid II ϸ	0.105295	-0.0173409
Esculetin II ϸ	-0.048098	0.087435
Caffeic acid ϸ	0.0517165	0.124539
5-Hydroxyferulic acid methyl ester I ϸ	0.00100641	0.137361
Fraxetin ϸ	-0.0539858	0.0584274
Gentisic acid III ϸ	0.00320816	0.1478
Esculetin IV ϸ	-0.0648996	-0.0189636
5-Hydroxyferulic acid methyl ester II ϸ	0.0855706	-0.0800866
p-Coumaric acid I ϸ	0.0770815	0.0930411
Esculetin V ϸ	-0.0913317	-0.0403821
Resveratrol 3-O-glucoside I ϸ	-0.066053	-0.0136848
Gentisic acid IV ϸ	-0.0353226	0.0605106
Vanillic acid IV ϸ	-0.0417249	-0.00550962
Gallic acid I ϸ	-0.0422945	-0.00308094
Cianidanol ϸ	-0.0691981	-0.0521426
Sinapaldehyde I ϸ	0.0886073	0.0363889
p-Coumaric acid ϸ	0.0104355	0.0750687
Esculetin VI ϸ	-0.0954469	-0.0553686
Ferulic acid IV ϸ	0.0879879	-0.0825379
Sinapaldehyde II ϸ	0.0242325	0.134519
Syringaldehyde IV ϸ	0.087816	-0.0822375
Caffeic acid IV ϸ	-0.0383949	0.130839
p-Coumaric acid II ϸ	-0.0841887	0.0688256
Nobiletin I ϸ	0.103432	-0.0250707
Glycitin I ϸ	0.102701	-0.0306685
Byakangelicin ϸ	0.0880031	-0.0825407
Resveratrol 3-O-glucoside II ϸ	-0.0751886	0.100127
4-Vinylguaiacol I ϸ	-0.0848963	0.0724995
Scopoletin I ϸ	-0.0696221	-0.0521057
Ferulic acid ϸ	-0.0828699	0.0813457
3-[2-(2-Hydroxyphenyl)ethyl]-5-methoxyphenol ϸ	-0.0686465	-0.0380857
5,7-Dimethoxyflavone I ϸ	-0.0685331	-0.0517197
Hesperetin I ϸ	-0.0859767	-0.0564929
Sinapic acid ϸ	0.0246576	0.139943
Resveratrol 3-O-glucoside III ϸ	-0.0844787	0.0638154
Sissotrin ϸ	0.100094	0.0355101
Tetramethylscutellarein I ϸ	0.0932453	0.0585385
Diferulic acid I ϸ	0.0971644	0.0460239
Dalbergin I ϸ	0.0332526	-0.12203
Resveratrol 3-O-glucoside IV ϸ	-0.0688425	-0.0373806
4-Vinylguaiacol II ϸ	-0.0902411	-0.0108558
Ferulic acid V ϸ	-0.0892937	0.00871285
Sinapic acid I ϸ	0.0854345	-0.0798322
Esculetin VII ϸ	-0.0419599	-0.00503756
5,6,7-Trimethoxycoumarin I ϸ	-0.0682353	-0.049927
5,7-Dimethoxyflavone II ϸ	-0.0967224	-0.0550176
Diferulic acid II ϸ	-0.0990828	-0.00970184
Pebrellin ϸ	-0.0952565	-0.0540896
Cinnamic acid ϸ	0.0878438	-0.0822745
Dalbergin II ϸ	-0.0352893	0.125354
Tetramethylscutellarein II ϸ	-0.0107748	0.135739
5-8'-Benzofuran dehydrodiferulic acid I ϸ	-0.00905672	0.137308
Resveratrol 3-O-glucoside V ϸ	-0.0770889	0.0670255
3-O-Methylviolanone ϸ	0.00737609	0.133706
4-Hydroxybenzoic acid I ϸ	0.101733	-0.027585
Eupatilin I ϸ	-0.0939726	0.00647028
Gardenin B I ϸ	0.0729194	-0.101474
Leptodactylone II ϸ	0.0240396	0.137044
Juglone ϸ	-0.0978011	-0.0548691
Diferulic acid III ϸ	0.0305153	0.01129
Syringaldehyde V ϸ	-0.0899664	-0.0384998
Leptodactylone III ϸ	0.0821685	0.0739908
Methoxyphenylacetic acid ϸ	0.0877259	-0.0821793
(-)-Medicocarpin I ϸ	-0.0693445	-0.0521214
Tetramethylscutellarein III ϸ	0.0381864	0.117046
5-Hydroxyferulic acid methyl ester III ϸ	0.00486566	0.144164
Diferulic IV ϸ	0.0637841	0.0965767
Tetramethylscutellarein IV ϸ	-0.0921058	-0.0607379
Gardenin B III ϸ	-0.0936462	0.0563932
Sinapic acid III ϸ	0.085629	-0.0800104
Naringenin ϸ	0.00291242	0.128093
(-)-Acanthocarpan ϸ	0.102732	-0.0333576
Sesamolinol ϸ	-0.0428699	-0.00499033
Eupatilin II ϸ	0.0847664	0.0531308
4-Vinylguaiacol III ϸ	0.0866685	-0.0811068
Ferulic acid VII ϸ	0.0685903	0.0797569
5-8'-Benzofuran dehydrodiferulic acid II ϸ	0.0776542	0.0931659
Gardenin B IV ϸ	-0.0959386	-0.0535002
5,6,7-Trimethoxycoumarin II ϸ	-0.0684179	-0.0503361
Tetramethylscutellarein V ϸ	-0.0717255	0.0989483
Diferulic acid V ϸ	0.0902365	0.0282154
Batatasin I ϸ	-0.0502267	-0.00952404
Podophyllotoxin I ϸ	0.0873449	-0.0817879
Gentisic acid V ϸ	-0.0946468	-0.0532807
Hesperetin II ϸ	-0.00870296	0.134449
Eupatorin I ϸ	-0.0679281	-0.0520635
Caffeic acid ethyl ester II ϸ	0.0987355	-0.0471294
Tetramethylscutellarein VI ϸ	0.0600627	-0.116602
Diferulic acid VI ϸ	0.0871013	-0.0815069
Eupatorin II ϸ	0.102228	0.0240342
Hesperetin III ϸ	0.0879001	-0.0823351
(-)-Medicocarpin III ϸ	-0.0688927	-0.0508349
Apigenin 6-C-glucoside ϸ	-0.0688083	-0.0516435
Formononetin ϸ	-0.067732	-0.0508624
5-8'-Benzofuran dehydrodiferulic acid III ϸ	-0.0932188	-0.0551449
3,7-Dimethylquercetin I ϸ	0.090931	-0.0660645
Gardenin B VI ϸ	0.0166766	0.137295
Tetramethylscutellarein VIII ϸ	-0.088536	-0.054799
Myristicin ϸ	0.0858276	-0.080208
Auriculoside I ϸ	0.0869162	-0.0813025
Elemicin II ϸ	-0.0600372	0.113965
Auriculoside II ϸ	0.0874624	-0.0818603
Tephrowatsin A ϸ	-0.0946182	-0.0474351
Elemicin III ϸ	0.0242226	0.138576

## Sheet: ORS1401
Appendix 4.Eigenvectors of the correlation matrix corresponding to free (ƒ) and bound (ϸ) phenolics dataset of maximum variance in the ORS1401 genotype
Compounds name	Principal Component 1	Principal Component 2
Syringin ƒ	0.0785268	-0.0115631
Diphyllin ƒ	0.107654	-0.0196217
1-O-Sinapoyl-beta-D-glucose ƒ	0.0809501	-0.012271
p-Coumaric acid 4-O-glucoside ƒ	0.0148543	-0.0106735
Esculin ƒ	0.0409343	-0.010436
Feruloyl glucose I ƒ	0.0939939	-0.0183305
3-Feruloylquinic acid ƒ	-0.0919547	-0.0647079
Dalpanin ƒ	-0.0952776	-0.0592101
Neohesperidin ƒ	0.102119	-0.00206415
Sesamolin ƒ	-0.0732339	-0.10243
4'-Demethyldeoxypodophyllotoxin ƒ	-0.0984156	-0.0552178
Dasytrichone ƒ	0.0691583	-0.0612379
Arbutinum ƒ	-0.0979744	-0.0564794
Cleistanthin A ƒ	0.0401421	-0.0101167
Vanillin ƒ	-0.048685	0.125749
Coniferin ƒ	-0.047323	0.122801
Feruloyl glucose II ƒ	-0.0470478	0.122088
Ferulic acid III ƒ	-0.0723993	-0.101573
3-Feruloylquinic acid II ƒ	-0.0878328	-0.0804978
Feruloyl glucose III ƒ	-0.10457	0.0132132
Gentisic acid III ƒ	-0.029388	-0.071505
3-Feruloylquinic acid III ƒ	-0.0715005	-0.100122
Apigenin 7-O-apiosyl-glucoside I ƒ	0.104932	-0.0179317
3-Feruloylquinic acid IV ƒ	-0.0693056	-0.104812
Apigenin 7-O-apiosyl-glucoside II ƒ	0.104284	-0.0228449
1-O-Sinapoyl-beta-D-glucose ƒ	0.0905017	-0.0266634
Resveratrol 3-O-glucoside I ƒ	-0.0731488	-0.102332
3-O-Methylgallic acid ƒ	-0.0733563	-0.102637
p-Coumaric acid ƒ	-0.107439	-0.0204907
Nobiletin I ƒ	-0.0730297	-0.102337
Glycitin I ƒ	-0.0731146	-0.102336
Ferulic acid ƒ	-0.073804	-0.102593
Leptodactylone I ƒ	0.0799835	-0.0125859
Ferulic acid V ƒ	-0.0938409	-0.06737
Apigenin 7-O-neohesperidoside ƒ	-0.0736676	-0.10319
Cinnamic Acid ƒ	0.0520947	0.0607757
4-Hydroxybenzoic acid I ƒ	-0.102065	-0.0392615
Nobiletin II ƒ	-0.0715023	-0.0998557
Ferulic acid VI ƒ	0.0798448	-0.0128382
Sinapic acid II ƒ	-0.0485957	0.125611
Tetramethylscutellarein IV ƒ	-0.0484557	0.125166
Nortrachelogenin ƒ	-0.0940044	0.031241
Chlorophorin ƒ	-0.0488094	0.125902
Secoisolariciresinol ƒ	-0.0473592	0.122439
Tetramethylscutellarein V ƒ	-0.0935937	0.0660256
Hesperetin II ƒ	0.079693	-0.0121074
Apigenin ƒ	-0.0734133	-0.10272
3,7-Dimethylquercetin I ƒ	-0.0480748	0.124332
Koparin ƒ	-0.101968	0.0290487
Magnoshinin ƒ	-0.101902	0.00855137
Auriculoside I ƒ	0.0787575	-0.0123839
Elemicin II ƒ	0.101448	-0.0164328
Zingerone II ƒ	0.08154	-0.0127354
Caffeic acid ethyl ester I ϸ	-0.0105498	0.102784
3-Feruloylquinic acid I ϸ	-0.0736034	-0.103097
4-p-Coumaroylquinic acid I ϸ	-0.0475201	0.122349
Dihydroquercetin II ϸ	-0.0986931	0.0471262
Dihydromyricetin I ϸ	-0.089727	0.0692547
Hydroxytyrosol ϸ	-0.106581	0.00290789
3,4-Dihydroxy-5-methoxybenzoicacid II ϸ	-0.0725148	-0.101615
Gallic acid ϸ	0.0846152	0.0522047
Syringic acid I ϸ	-0.0984604	0.0415578
Gentisic acid I ϸ	-0.0471648	0.124862
Gallic acid ethyl ester ϸ	-0.0731957	-0.102389
Vanillic acid I ϸ	-0.0651838	-0.0487051
Caffeic acid I ϸ	-0.105649	0.0222991
Gentisic acid I ϸ	0.00553218	0.115538
Vanillin I ϸ	-0.0970749	-0.0543931
Vanillactic Acid I ϸ	-0.0969063	-0.0616892
Syringaldehyde I ϸ	-0.0567655	0.119788
Syringaldehyde II ϸ	-0.102674	0.0354576
Esculetin I ϸ	-0.0991781	0.0527959
4-Hydroxybenzoic acid ϸ	0.0564654	0.0615247
Ferulic acid II ϸ	-0.0595349	0.117412
Esculetin III ϸ	-0.0614415	0.113846
Gentisic acid ϸ	-0.048537	0.125021
Ferulic acid III ϸ	0.0404951	-0.0103618
Myricetin I ϸ	-0.0484383	0.125278
3,4-Dihydroxy-5-methoxybenzoicacid III ϸ	-0.0755927	0.101424
Vanillic acid II ϸ	0.0701737	-0.0629622
Esculetin II ϸ	-0.0983028	0.0184718
Caffeic acid ϸ	-0.0181886	0.125738
Syringic acid ϸ	0.0813288	-0.0127893
5-Hydroxyferulic acid methyl ester I ϸ	0.00406794	0.0801194
Fraxetin ϸ	-0.0601747	-0.0972414
Gentisic acid III ϸ	-0.0599872	0.0481268
Caffeic acid III ϸ	-0.0486848	0.125594
Myricetin II ϸ	-0.0480474	0.123473
5-Hydroxyferulic acid methyl ester II ϸ	0.101728	-0.00688896
p-Coumaric acid I ϸ	-0.0353632	0.128236
Esculetin V ϸ	-0.0996381	0.0501673
Resveratrol 3-O-glucoside I ϸ	-0.0977555	-0.05219
Syringaldehyde III ϸ	-0.0736711	-0.103188
Gentisic acid IV ϸ	-0.0918927	0.0566938
Vanillic acid IV ϸ	-0.048198	0.124795
Gallic acid I ϸ	-0.0980304	0.0456636
Sinapaldehyde I ϸ	-0.0963878	0.0563902
p-Coumaric acid ϸ	-0.0557754	-0.115696
Ferulic acid IV ϸ	0.0408647	-0.010487
Glycyphyllin ϸ	0.0405542	-0.00984185
Ferulaldehyde ϸ	-0.0486335	0.125301
Syringaldehyde IV ϸ	0.0406013	-0.0105792
Caffeic acid IV ϸ	-0.0894038	0.0760669
p-Coumaric acid II ϸ	-0.0438449	-0.107733
Nobiletin I ϸ	0.10813	-0.0226747
Glycitin I ϸ	0.108434	-0.0193094
Ellagic acid ϸ	-0.0715901	-0.100469
Resveratrol 3-O-glucoside II ϸ	-0.0775784	-0.0940073
4-Vinylguaiacol I ϸ	-0.0729933	-0.102345
Scopoletin I ϸ	-0.0726037	-0.101515
Ferulic acid ϸ	-0.0871388	-0.0390435
3-[2-(2-Hydroxyphenyl)ethyl]-5-methoxyphenol ϸ	-0.104406	-0.0213104
5,7-Dimethoxyflavone I ϸ	-0.0722731	-0.101295
Hesperetin I ϸ	-0.104017	-0.0123598
Sinapic acid ϸ	0.0400725	-0.0104923
Resveratrol 3-O-glucoside III ϸ	-0.0835404	-0.0753006
Sissotrin ϸ	0.0818863	-0.0116143
Tetramethylscutellarein I ϸ	0.0328088	-0.095818
Diferulic acid I ϸ	0.0557478	-0.116118
Dalbergin I ϸ	-0.0551922	-0.0266911
Quercetin III ϸ	-0.0483028	0.124985
Resveratrol 3-O-glucoside IV ϸ	-0.0948255	-0.062856
4-Vinylguaiacol II ϸ	-0.0829462	-0.0204271
Ferulic acid V ϸ	-0.0799728	-0.0246797
Esculetin VII ϸ	0.0414565	0.0802873
5,7-Dimethoxyflavone II ϸ	-0.10584	0.012236
Diferulic acid II ϸ	-0.0583334	-0.0096966
Pebrellin ϸ	-0.0724826	-0.10131
Cinnamic acid ϸ	0.100752	-0.027227
Dalbergin II ϸ	-0.0449515	-0.0311324
Tetramethylscutellarein II ϸ	0.00638003	-0.0479883
5-8'-Benzofuran dehydrodiferulic acid I ϸ	0.0161059	-0.0537561
Resveratrol 3-O-glucoside V ϸ	-0.0938028	-0.0439225
3-O-Methylviolanone ϸ	0.0226561	0.0415245
Acerosin ϸ	0.0398024	-0.00983443
4-Hydroxybenzoic acid I ϸ	0.106446	-0.0211427
Eupatilin I ϸ	-0.0433402	-0.0451331
Gardenin B I ϸ	0.0688849	-0.0344376
Leptodactylone II ϸ	0.0363112	-0.0148667
Diferulic acid III ϸ	-0.000405353	0.0955237
Syringaldehyde V ϸ	-0.0485429	0.125336
Leptodactylone III ϸ	0.0924548	-0.0373821
Methoxyphenylacetic acid ϸ	0.0810687	-0.0128219
Tetramethylscutellarein III ϸ	0.0959123	0.035568
Gardenin B II ϸ	-0.0473116	0.121327
5-Hydroxyferulic acid methyl ester III ϸ	0.01694	-0.0409925
Diferulic IV ϸ	0.0851075	-0.0218804
5,7-Dimethoxyflavone III ϸ	-0.0714733	-0.0998502
Tetramethylscutellarein IV ϸ	-0.076107	0.00501982
3,5,7-Trimethoxyflavone ϸ	-0.0481326	0.123737
Gardenin B III ϸ	-0.099329	-0.0509608
Naringenin ϸ	0.0665041	-0.043609
Sesamolinol ϸ	-0.0485348	0.124844
Eupatilin II ϸ	0.0918486	-0.0121338
Ferulic acid VII ϸ	0.0809888	-0.0371721
5-8'-Benzofuran dehydrodiferulic acid II ϸ	0.103878	-0.0352509
Gardenin B IV ϸ	0.0389268	-0.00910791
5,6,7-Trimethoxycoumarin II ϸ	0.0406045	-0.0105564
Tetramethylscutellarein V ϸ	0.0652601	-0.0650808
Diferulic acid V ϸ	0.0846479	-0.0668125
Batatasin I ϸ	-0.0735311	-0.103049
Hesperetin II ϸ	0.0861305	-0.0249562
Eupatorin I ϸ	0.0811306	-0.0123415
Kaempferol ϸ	-0.0736134	-0.103075
Tetramethylscutellarein VI ϸ	0.0882042	-0.0453364
Eupatorin II ϸ	0.104818	-0.0129183
Tetramethylscutellarein VII ϸ	-0.0732321	-0.102652
5-8'-Benzofuran dehydrodiferulic acid III ϸ	-0.0736667	-0.103157
3,7-Dimethylquercetin I ϸ	-0.0722631	-0.101073
Gardenin B VI ϸ	-0.0480748	0.12341
Schisandrin A ϸ	-0.0470852	0.122088
Auriculoside I ϸ	0.0791463	-0.0180891
Elemicin II ϸ	0.0952604	-0.0188549
Auriculoside II ϸ	0.0813787	-0.0127625
Zingerone II ϸ	0.106399	-0.019238
Tephrowatsin A ϸ	-0.0587454	-0.0259657
Elemicin III ϸ	-0.0133761	-0.0844191

## Sheet: ORS1402
Appendix 4.Eigenvectors of the correlation matrix corresponding to free (ƒ) and bound (ϸ) phenolics dataset of maximum variance in the ORS1402 genotype
Compounds name	Principal Component 1	Principal Component 2
Syringin ƒ	-0.0550851	0.114032
Diphyllin ƒ	-0.100188	-0.00620744
1-O-Sinapoyl-beta-D-glucose ƒ	-0.0590369	-0.117665
p-Coumaric acid 4-O-glucoside ƒ	0.0994933	0.00236968
Esculin ƒ	-0.0955177	0.0294346
Chlorogenic acid ƒ	-0.0549394	0.113959
Feruloyl glucose I ƒ	-0.0950235	0.038645
3-Feruloylquinic acid ƒ	0.0444114	0.0742437
4-P-Coumaroylquinic acid I ƒ	0.0712825	-0.0338583
Dalpanin ƒ	0.0914538	0.0648679
Neohesperidin ƒ	-0.0144143	0.141791
Sesamolin ƒ	0.0733853	-0.0363392
4'-Demethyldeoxypodophyllotoxin ƒ	0.0930003	-0.0219937
Dasytrichone ƒ	-0.0430635	-0.132775
Arbutinum ƒ	0.0966532	-0.015619
Oleoside Dimethylester ƒ	0.100019	-0.0038584
Vanillin ƒ	0.0928441	0.0139746
Ferulic acid I ƒ	0.0940635	0.0147567
Feruloyl glucose II ƒ	0.0973868	0.0102347
Ferulic acid III ƒ	0.0413082	0.0440327
3-Feruloylquinic acid II ƒ	0.0959144	-0.0183361
Feruloyl glucose III ƒ	0.0719416	-0.0346025
Esculetin II ƒ	0.0204069	-0.126485
Caffeic acid ƒ	0.0726931	-0.0367589
Carlinoside ƒ	-0.0597016	-0.119988
Gentisic acid III ƒ	0.0874048	0.0229167
3-Feruloylquinic acid III ƒ	0.0727118	-0.0366803
Apigenin 7-O-apiosyl-glucoside I ƒ	-0.0986758	-0.0211211
3-Feruloylquinic acid IV ƒ	0.0884227	-0.0376707
Apigenin 7-O-apiosyl-glucoside II ƒ	-0.100462	-0.0121989
Vicenin-2 ƒ	-0.055727	0.113569
Dihydroconiferyl alcohol ƒ	0.0903359	-0.0206411
1-O-Sinapoyl-beta-D-glucose ƒ	-0.101174	-0.00957362
p-Coumaric acid ƒ	0.0946682	-0.04334
Nobiletin I ƒ	0.0734133	-0.0367356
Glycitin I ƒ	0.0734048	-0.0364743
Ferulic acid ƒ	0.0818184	0.0504855
Sinapic acid ƒ	0.0948286	-0.0134362
Dihydroquercetin ƒ	0.0733294	-0.0359638
Ferulic acid V ƒ	0.0966613	-0.0156666
Cinnamic Acid ƒ	-0.0874511	-0.0708701
4-Hydroxybenzoic acid I ƒ	0.0903695	0.0109589
Puerarin ƒ	0.0419944	0.0438792
Ferulic acid VI ƒ	-0.0593488	-0.118456
Diferulic acid IV ƒ	0.0708296	-0.0369804
Sinapic acid II ƒ	0.0410305	0.0409655
Nortrachelogenin ƒ	0.0418405	0.0450846
Chlorophorin ƒ	0.0417018	0.0423319
Elemicin I ƒ	0.0706741	-0.0364017
Tetramethylscutellarein V ƒ	0.0733427	-0.0368388
Nobiletin III ƒ	0.0724875	-0.0349629
Ferulaldehyde ƒ	0.0712677	-0.0347424
3,7-Dimethylquercetin I ƒ	-0.0467545	0.106848
Koparin ƒ	0.0419226	0.0443855
Elemicin II ƒ	-0.0977649	-0.0286906
Zingerone II ƒ	-0.0597414	-0.119604
Caffeic acid ethyl ester I ϸ	0.0722142	-0.0346848
Dihydroquercetin II ϸ	0.095196	-0.0186251
Dihydromyricetin I ϸ	0.0724799	-0.0347912
Hydroxytyrosol ϸ	-0.0135223	0.138008
3,4-Dihydroxy-5-methoxybenzoicacid II ϸ	0.0972624	0.00480138
Gallic acid ϸ	0.0750274	-0.0896519
Syringic acid I ϸ	-0.00302576	-0.042074
Gentisic acid I ϸ	0.0979665	0.01501
Gallic acid ethyl ester ϸ	0.0926263	0.018684
Vanillic acid I ϸ	0.0992532	0.0237678
Caffeic acid I ϸ	0.101315	-0.00258534
Gentisic acid I ϸ	0.0965966	0.0449719
Quercetin I ϸ	0.0713409	-0.0337195
Vanillin I ϸ	0.0983774	-0.0131646
Vanillactic Acid I ϸ	0.0965902	0.00125425
Syringaldehyde I ϸ	0.0991678	0.0236844
Syringaldehyde II ϸ	0.100615	-0.00999153
Flaxseed I ϸ	-0.0594232	-0.120065
Esculetin I ϸ	0.101426	-0.00355607
4-Hydroxybenzoic acid ϸ	0.0923792	0.0447617
Ferulic acid II ϸ	0.101113	-0.00110566
Quercetin II ϸ	0.0734829	-0.0363594
Esculetin III ϸ	0.0994024	0.00758631
Gentisic acid ϸ	0.0303756	0.0750987
Ferulic acid III ϸ	-0.0885594	0.0408373
Myricetin I ϸ	0.072672	-0.0365491
3,4-Dihydroxy-5-methoxybenzoicacid III ϸ	0.0983906	0.00884696
Vanillic acid II ϸ	-0.0930091	-0.0433404
Esculetin II ϸ	0.0594063	-0.08836
Caffeic acid ϸ	0.0895229	0.0494767
5-Hydroxyferulic acid methyl ester I ϸ	-0.019752	0.139366
Fraxetin ϸ	0.0793018	-0.032192
Gentisic acid III ϸ	-0.0851645	0.0645196
Caffeic acid III ϸ	0.0473397	0.0793681
5-Hydroxyferulic acid methyl ester II ϸ	-0.0573351	-0.116141
p-Coumaric acid I ϸ	0.0916203	0.0189198
Esculetin V ϸ	0.0969466	0.0112516
Resveratrol 3-O-glucoside I ϸ	0.0967713	0.0121094
Gentisic acid IV ϸ	0.0970043	0.019044
Gallic acid I ϸ	0.0979849	0.00926887
Sinapaldehyde I ϸ	-0.0884082	-0.0206954
p-Coumaric acid ϸ	-0.0156823	0.101794
Ferulic acid IV ϸ	-0.0903344	0.0485913
Glycyphyllin ϸ	-0.0555406	0.11269
Sinapaldehyde II ϸ	0.0933832	0.0148139
Ferulaldehyde ϸ	0.094614	-0.0187369
Caffeic acid IV ϸ	0.0978728	-0.0365466
p-Coumaric acid II ϸ	-0.0554064	0.114362
Nobiletin I ϸ	-0.0992556	-0.00627321
Glycitin I ϸ	-0.100034	-0.0126569
Resveratrol 3-O-glucoside II ϸ	0.0428511	0.137461
4-Vinylguaiacol I ϸ	0.0728358	-0.035837
Ferulic acid ϸ	0.0244675	0.0559898
3-[2-(2-Hydroxyphenyl)ethyl]-5-methoxyphenol ϸ	0.0809706	0.0437456
Sinapic acid ϸ	-0.0455202	0.112991
Resveratrol 3-O-glucoside III ϸ	0.0395311	0.139391
Sissotrin ϸ	-0.0862423	0.0775816
Tetramethylscutellarein I ϸ	-0.0134337	0.06787
Diferulic acid I ϸ	0.000535983	0.0641851
Dalbergin I ϸ	0.0550477	0.0857772
Quercetin III ϸ	0.0721491	-0.0349739
Resveratrol 3-O-glucoside IV ϸ	0.0414713	0.0425268
4-Vinylguaiacol II ϸ	0.0228812	0.0571411
Ferulic acid V ϸ	0.058497	0.118291
Sinapic acid I ϸ	0.0911492	0.01745
Esculetin VII ϸ	-0.00517883	-0.0500144
5,7-Dimethoxyflavone II ϸ	-0.054239	0.109877
Diferulic acid II ϸ	-0.0327017	0.13485
Pebrellin ϸ	-0.0543662	0.111568
Cinnamic acid ϸ	-0.0991479	-0.0158968
Dalbergin II ϸ	0.0186395	0.12551
Tetramethylscutellarein II ϸ	0.00234847	0.12852
5-8'-Benzofuran dehydrodiferulic acid I ϸ	-0.00401346	0.134923
Resveratrol 3-O-glucoside V ϸ	0.00656609	0.137683
3-O-Methylviolanone ϸ	-0.0597967	-0.119841
Acerosin ϸ	-0.0583649	-0.118095
4-Hydroxybenzoic acid I ϸ	-0.0693663	-0.106272
Eupatilin I ϸ	-0.000224999	-0.134308
Gardenin B I ϸ	-0.0581443	-0.116701
Diferulic acid III ϸ	-0.0188263	0.144846
Syringaldehyde V ϸ	0.0807737	-0.0665502
Leptodactylone III ϸ	-0.0965258	0.0251693
Methoxyphenylacetic acid ϸ	-0.059205	-0.118381
Tetramethylscutellarein III ϸ	-0.0521285	0.0972079
Gardenin B II ϸ	-0.0530262	0.105637
Nobiletin II ϸ	-0.0591884	-0.11951
5-Hydroxyferulic acid methyl ester III ϸ	-0.0360652	-0.138862
Diferulic IV ϸ	-0.0530311	0.113893
Tetramethylscutellarein IV ϸ	0.0343378	0.142462
Gardenin B III ϸ	0.0921442	0.01762
3,7-Dimethylquercetin II ϸ	-0.0541772	0.109283
Naringenin ϸ	-0.0961502	0.020164
(-)-Acanthocarpan ϸ	-0.0873081	0.0609794
Sesamolinol ϸ	-0.0596181	-0.119228
Eupatilin II ϸ	-0.0909607	0.0573498
Puerarin ϸ	0.0913316	0.0464711
4-Vinylguaiacol III ϸ	-0.0595176	-0.119432
Ferulic acid VII ϸ	-0.0682493	0.0988202
5-8'-Benzofuran dehydrodiferulic acid II ϸ	-0.0918692	0.0609656
Tetramethylscutellarein V ϸ	-0.0820806	-0.0327888
Diferulic acid V ϸ	-0.0970074	0.0313774
Procyanidin dimer B1 III ϸ	-0.0546526	0.113685
(-)-Medicocarpin II ϸ	-0.0587915	-0.117196
Gentisic acid V ϸ	0.073257	-0.0361025
Hesperetin II ϸ	-0.0984581	0.0110404
Eupatorin I ϸ	-0.0924986	-0.0559206
Caffeic acid ethyl ester II ϸ	0.0505222	-0.0946386
Kaempferol ϸ	0.0976502	0.011468
Tetramethylscutellarein VI ϸ	-0.0936067	-0.0166556
Diferulic acid VI ϸ	-0.0965181	0.0278101
Eupatorin II ϸ	-0.0976	0.0278109
Ferulic acid VIII ϸ	-0.0550778	0.111538
Gardenin B VI ϸ	-0.0545068	0.113333
Schisandrin A ϸ	0.0980968	-0.0143648
Tetramethylscutellarein VIII ϸ	-0.0382993	0.1411
Auriculoside I ϸ	-0.0660315	-0.115248
Podophyllotoxin II ϸ	-0.0595383	-0.119313
Elemicin II ϸ	-0.0901677	0.0210776
Auriculoside II ϸ	-0.0738111	-0.103587
Zingerone II ϸ	-0.0979655	-0.0109024
Tephrowatsin A ϸ	0.0341289	0.125352

## Sheet: ORS25
Appendix 4.Eigenvectors of the correlation matrix corresponding to free (ƒ) and bound (ϸ) phenolics dataset of maximum variance in the ORS25 genotype
Compounds name	Principal Component 1	Principal Component 2
Syringin ƒ	0.0628056	-0.0244271
Diphyllin ƒ	0.0974583	0.00718185
1-O-Sinapoyl-beta-D-glucose ƒ	0.0873312	0.0611163
p-Coumaric acid 4-O-glucoside ƒ	0.0948278	0.0509735
Esculin ƒ	0.0973611	0.042596
Chlorogenic acid ƒ	0.0530519	-0.0323529
Feruloyl glucose ƒ	0.100917	0.0243853
3-Feruloylquinic acid ƒ	-0.00386004	-0.0233972
4-P-Coumaroylquinic acid ƒ	-0.0311582	-0.110528
Dalpanin ƒ	-0.100242	0.0228432
Neohesperidin ƒ	-0.034565	-0.130086
Sesamolin ƒ	-0.0745868	0.104669
4'-Demethyldeoxypodophyllotoxin ƒ	-0.0915134	0.0643374
Dasytrichone ƒ	0.0923971	0.028203
p-Coumaric acid ƒ	0.0860716	0.0581167
Arbutinum ƒ	-0.073697	0.103143
Gentisic acid I ƒ	-0.0729707	0.101792
Vanillin ƒ	-0.0713445	-0.059088
Ferulic acid I ƒ	-0.0309892	-0.109873
Feruloyl glucose II ƒ	-0.0736155	0.102688
Ferulic acid II ƒ	-0.0725482	0.102495
3-Feruloylquinic acid II ƒ	-0.0857843	0.0841016
Feruloyl glucose III ƒ	-0.074124	0.103881
Esculetin ƒ	-0.0735727	0.102876
Gentisic acid II ƒ	-0.0704394	0.0270524
3-Feruloylquinic acid III ƒ	-0.0746701	0.104621
Feruloyl glucose IV ƒ	-0.0740348	0.103325
Apigenin 7-O-apiosyl-glucoside I ƒ	0.102423	0.0171414
3-Feruloylquinic acid IV ƒ	-0.0953231	0.0459707
Apigenin 7-O-apiosyl-glucoside II ƒ	0.103165	0.00984714
Malvidin-3-(p-coumaroyl)-rutinoside-5-glucoside ƒ	-0.073653	0.103753
Dihydroconiferyl alcohol ƒ	-0.0744585	0.104149
Apigenin 7-O-apiosyl-glucoside III ƒ	0.0880456	0.0600775
1-O-Sinapoyl-beta-D-glucose ƒ	0.102288	0.00968188
Resveratrol 3-O-glucoside ƒ	-0.0313077	-0.110951
p-Coumaric acid ƒ	-0.0836941	-0.0236051
Nobiletin I ƒ	-0.0808634	-0.035383
Glycitin ƒ	-0.0799253	-0.0404787
Ferulic acid ƒ	-0.0917882	0.0586734
Dihydroquercetin ƒ	-0.0741599	0.104275
Ferulic acid V ƒ	-0.0944652	0.0488681
Cinnamic Acid ƒ	-0.0311458	-0.110398
4-Hydroxybenzoic acid ƒ	-0.0883892	-0.0116001
Ferulic acid VI ƒ	0.0857564	0.0586468
Sinapic acid I ƒ	-0.031083	-0.110184
Nortrachelogenin ƒ	-0.0311791	-0.110496
Chlorophorin ƒ	-0.0311013	-0.110286
Tetramethylscutellarein II ƒ	-0.0665176	-0.0666929
Nobiletin III ƒ	-0.0727939	0.101554
Ferulaldehyde ƒ	-0.0312349	-0.11072
Apigenin ƒ	-0.0311076	-0.110139
3,7-Dimethylquercetin ƒ	-0.000156545	-0.105493
Koparin ƒ	-0.031206	-0.110553
Kievitone ƒ	-0.0313285	-0.11107
Elemicin II ƒ	0.102582	0.0157662
Auriculoside II ƒ	-0.0738504	0.102976
Zingerone ƒ	0.0880607	0.0600121
Dihydroquercetin II ϸ	-0.0734564	0.103545
Hydroxytyrosol ϸ	0.086774	0.0593706
3,4-Dihydroxy-5-methoxybenzoicacid II ϸ	-0.0738943	0.103005
Gallic acid ϸ	0.0316718	0.131339
Syringic acid I ϸ	0.0707335	-0.00410796
Gentisic acid I ϸ	-0.0768059	0.100975
Gallic acid ethyl ester ϸ	-0.0735565	0.103675
Vanillic acid I ϸ	-0.0925546	0.0239038
Caffeic acid I ϸ	-0.093576	0.0587433
Gentisic acid II ϸ	-0.052833	0.0668512
3,4-Dihydroxyphenylglycol I ϸ	-0.0494636	0.0465338
Vanillin ϸ	-0.0671611	0.0795494
Vanillactic Acid I ϸ	-0.0600825	0.0646887
1,3,5-Trimethoxybenzene II ϸ	-0.083673	-0.0287242
Vanillactic Acid II ϸ	-0.0738411	0.102915
Syringaldehyde I ϸ	-0.0897738	0.0715416
Syringaldehyde II ϸ	-0.09352	0.0555637
Esculetin I ϸ	-0.0728749	0.101459
4-Hydroxybenzoic acid ϸ	-0.0509441	0.0373024
Vanillactic Acid III ϸ	-0.0727923	0.10136
Ferulic acid I ϸ	-0.0734796	0.102982
Quercetin II ϸ	-0.0744943	0.104582
1,3,5-Trimethoxybenzene III ϸ	-0.0490765	0.0475822
Esculetin II ϸ	-0.0981514	0.0137131
Gentisic acid ϸ	-0.0742444	0.104326
Ferulic acid IV ϸ	-0.100187	-0.000352433
3,4-Dihydroxy-5-methoxybenzoicacid III ϸ	-0.0615849	0.115538
Vanillic acid II ϸ	0.10176	-0.0193453
Esculetin III ϸ	-0.0891963	-0.0522273
Caffeic acid ϸ	-0.0511754	0.130168
Fraxetin ϸ	-0.042681	-0.13377
Gentisic acid III ϸ	0.0834461	0.0742661
3,4-Dihydroxyphenylglycol II ϸ	-0.0890741	-0.0730877
Caffeic acid III ϸ	-0.0745109	0.104635
3,4-Dihydroxyphenylglycol III ϸ	-0.0743121	0.103751
Vanillic acid III ϸ	-0.0742514	0.104387
p-Coumaric acid I ϸ	-0.0951034	0.0383139
Esculetin V ϸ	-0.083595	-0.0342465
Resveratrol 3-O-glucoside I ϸ	-0.0950386	0.03123
Gentisic acid IV ϸ	-0.0881048	0.0170548
Gallic acid I ϸ	-0.0303775	-0.107648
Sinapaldehyde I ϸ	0.0838793	0.0388305
p-Coumaric acid ϸ	0.061309	0.0671484
Caffeic acid IV ϸ	-0.0708438	0.0399081
p-Coumaric acid II ϸ	-0.0773615	-0.0550894
Nobiletin I ϸ	0.100553	0.0408666
Glycitin ϸ	0.100391	0.0423972
Resveratrol 3-O-glucoside II ϸ	-0.0316858	0.0928328
4-Vinylguaiacol I ϸ	0.0970998	0.029837
Ferulic acid ϸ	-0.0161165	0.0301562
3-[2-(2-Hydroxyphenyl)ethyl]-5-methoxyphenol ϸ	-0.0640982	0.0433538
5,7-Dimethoxyflavone I ϸ	-0.030908	-0.109769
Hesperetin I ϸ	-0.0953732	0.0332027
Sinapic acid ϸ	0.09355	0.0527017
Resveratrol 3-O-glucoside III ϸ	-0.0590166	0.0873431
Sissotrin ϸ	0.0990736	0.0446486
Tetramethylscutellarein I ϸ	0.0588259	0.0708181
Diferulic acid ϸ	0.059467	0.0731055
Dalbergin I ϸ	0.0239357	0.13557
Resveratrol 3-O-glucoside IV ϸ	-0.0880274	0.0739411
4-Vinylguaiacol II ϸ	-0.0902474	-0.061489
Ferulic acid V ϸ	0.0159041	0.00342315
Sinapic acid I ϸ	0.0851323	0.0602329
Esculetin VII ϸ	0.0317212	0.125899
Diferulic acid ϸ	0.078622	0.0654744
Pebrellin ϸ	0.0176643	-0.05303
Cinnamic acid ϸ	-0.00182978	-0.027286
Dalbergin II ϸ	-0.0874634	-0.0651116
Tetramethylscutellarein II ϸ	0.0490238	0.0404375
5-8'-Benzofuran dehydrodiferulic acid I ϸ	0.0644177	0.0360424
Resveratrol 3-O-glucoside V ϸ	-0.101344	0.0141
3-O-Methylviolanone ϸ	0.0731149	0.0670495
4-Hydroxybenzoic acid I ϸ	0.0880964	0.0518633
Eupatilin I ϸ	-0.09547	-0.0452968
Gardenin B I ϸ	0.0862871	0.0582972
Juglone ϸ	-0.0737318	0.0972549
Diferulic acid ϸ	-0.0738783	0.0957975
Syringaldehyde V ϸ	-0.0728732	0.102535
Leptodactylone II ϸ	0.0975682	0.0477998
Methoxyphenylacetic acid ϸ	0.0863177	0.0594486
Tetramethylscutellarein III ϸ	0.0921003	0.050523
Nobiletin II ϸ	0.018006	-0.0531261
5-Hydroxyferulic acid methyl ester III ϸ	0.0750543	0.0848266
Diferulic ϸ	0.0862147	0.0637534
7,2'-Dihydroxy-4'-methoxyisoflavanone ϸ	-0.0737371	0.103742
Tetramethylscutellarein IV ϸ	0.0634242	0.0530432
3,5,7-Trimethoxyflavone ϸ	-0.073814	0.103359
Gardenin B III ϸ	-0.0653069	-0.0709466
Zingerone I ϸ	-0.070804	-0.106351
Naringenin ϸ	0.0862106	0.0581268
(-)-Acanthocarpan ϸ	0.017561	-0.0529536
Sesamolinol ϸ	0.0854625	0.0687184
Eupatilin II ϸ	0.0955039	0.046805
Puerarin ϸ	-0.0737279	0.102712
Ferulic acid VI ϸ	0.089511	0.0391548
5-8'-Benzofuran dehydrodiferulic acid II ϸ	0.0911974	0.0490577
Tetramethylscutellarein V ϸ	0.0850485	0.0362939
Diferulic ϸ	0.0942219	0.0318025
Batatasin I ϸ	-0.0374794	-0.106471
Hesperetin II ϸ	0.0961115	0.0517205
Eupatorin I ϸ	0.0877704	0.0596502
Kaempferol ϸ	-0.0741468	0.10349
Tetramethylscutellarein VI ϸ	0.090835	0.0707843
Eupatorin II ϸ	0.0962122	0.0483482
Hesperetin III ϸ	0.0867991	0.0586431
Formononetin ϸ	-0.0309429	-0.109598
Tetramethylscutellarein VII ϸ	-0.0311225	-0.110368
5-8'-Benzofuran dehydrodiferulic acid III ϸ	-0.0312674	-0.11079
3,7-Dimethylquercetin II ϸ	0.0880576	0.0600535
Gardenin B VI ϸ	0.0111234	-0.0438233
Schisandrin A ϸ	-0.0986097	-0.0361109
Magnoshinin ϸ	-0.0838407	-0.0232462
Tetramethylscutellarein VIII ϸ	-0.0536421	0.0537567
Auriculoside I ϸ	0.086169	0.0599872
Elemicin I ϸ	0.0774827	0.0187461
Auriculoside II ϸ	0.089694	0.0501163
Zingerone II ϸ	0.0868581	0.0597216
Tephrowatsin A ϸ	0.0802843	0.0182259
Elemicin II ϸ	0.0855198	0.057548

## Sheet: Milky stage
Appendix 4.Eigenvectors of the correlation matrix corresponding to free (ƒ) and bound (ϸ) phenolics dataset of maximum variance in the Milky stage
Compounds name	Principal Component 1	Principal Component 2
Syringin ƒ	0.0955716	0.0252411
Diphyllin ƒ	-0.0256835	0.0684079
1-O-Sinapoyl-beta-D-glucose ƒ	-0.0124429	0.0405882
p-Coumaric acid 4-O-glucoside ƒ	0.0631841	0.0513256
Esculin ƒ	0.00202343	-0.00335944
Feruloyl glucose I ƒ	-0.0165529	0.0641335
3-Feruloylquinic acid ƒ	0.0217687	0.0780723
4-P-Coumaroylquinic acid I ƒ	0.0308442	0.0918867
Dalpanin ƒ	-0.0965828	0.0154098
Neohesperidin ƒ	-0.10623	0.00843763
Sesamolin ƒ	-0.0384616	-0.0897365
4'-Demethyldeoxypodophyllotoxin ƒ	-0.0995667	-0.057009
Dasytrichone ƒ	0.0282161	-0.0280315
Arbutinum ƒ	-0.0793758	-0.0546702
Oleoside Dimethylester ƒ	-0.0723083	0.0389244
Gentisic acid I ƒ	-0.0546805	-0.0316136
Vanillin ƒ	0.0573903	0.0298826
Coniferin ƒ	0.0963909	0.0219746
Ferulic acid I ƒ	-0.0659442	-0.0668157
Feruloyl glucose II ƒ	-0.0994816	-0.0789704
Ferulic acid III ƒ	-0.0336305	-0.0874085
3-Feruloylquinic acid II ƒ	-0.0983095	-0.0348296
Phlorizin ƒ	0.0894475	0.0122149
Feruloyl glucose III ƒ	0.0935558	0.00706894
Esculetin II ƒ	-0.111691	0.0492866
Caffeic acid ƒ	0.0326665	0.0438778
Gentisic acid III ƒ	0.0703828	0.0123325
3-Feruloylquinic acid III ƒ	-0.0972236	-0.0801734
Feruloyl glucose IV ƒ	0.0589742	0.0242293
3-Feruloylquinic acid IV ƒ	-0.0518919	-0.115649
Apigenin 7-O-apiosyl-glucoside II ƒ	-0.00882956	-0.0859197
Malvidin-3-(p-coumaroyl)-rutinoside-5-glucoside ƒ	-0.0551387	-0.0309975
Dihydroconiferyl alcohol ƒ	-0.0895004	-0.0921577
1-O-Sinapoyl-beta-D-glucose ƒ	-0.064876	-0.0845786
Resveratrol 3-O-glucoside I ƒ	0.039469	-0.103129
3-Feruloylquinic acid V ƒ	-0.00232382	-0.114827
3-O-Methylgallic acid ƒ	0.0260962	-0.000119511
p-Coumaric acid ƒ	0.114583	0.0376399
Nobiletin I ƒ	-0.0748006	-0.107201
Glycitin I ƒ	-0.0738546	-0.107419
Ferulic acid ƒ	-0.0824542	0.0446653
Sinapic acid ƒ	-0.0866085	0.0389643
Dihydroquercetin ƒ	-0.0542134	0.0866353
Ferulic acid V ƒ	-0.108869	0.0393511
Apigenin 7-O-neohesperidoside ƒ	0.0261363	-3.17052e-05
Cinnamic Acid ƒ	0.094668	-0.0438336
4-Hydroxybenzoic acid I ƒ	0.0610588	-0.0443443
Nobiletin II ƒ	0.0255717	-0.000528844
Matairesinol ƒ	0.0631744	0.0312188
Diferulic acid IV ƒ	-0.0859587	0.0370781
Tetramethylscutellarein IV ƒ	0.100799	0.00331184
Nortrachelogenin ƒ	0.0827215	-0.0917279
Elemicin I ƒ	-0.0849329	0.0737668
Tetramethylscutellarein V ƒ	0.0697639	-0.0522864
Nobiletin III ƒ	-0.108403	0.0257833
Hesperetin II ƒ	0.0611536	-0.00154628
Ferulaldehyde ƒ	-0.0153862	-0.112022
Apigenin ƒ	0.0702798	-0.000781013
3,7-Dimethylquercetin I ƒ	-0.0912385	-0.0142487
Koparin ƒ	0.068322	-0.00173859
Magnoshinin ƒ	0.0656399	-0.00249052
Kievitone ƒ	-0.00249833	-0.116181
Auriculoside I ƒ	0.0635395	-0.000919741
Elemicin II ƒ	-0.0191585	0.0532388
Auriculoside II ƒ	-0.0553159	-0.0320487
Caffeic acid ethyl ester I ϸ	-0.0874091	0.0395646
3-Feruloylquinic acid I ϸ	0.0261324	7.7246e-05
Dihydroquercetin II ϸ	0.0463743	-0.0715341
Dihydromyricetin I ϸ	0.00419059	0.0514383
Psoralidin ϸ	-0.00237053	-0.115822
Hydroxytyrosol ϸ	0.0260828	0.000108828
3,4-Dihydroxy-5-methoxybenzoicacid II ϸ	-0.110825	0.0187537
Gallic acid ϸ	-0.112447	0.052428
Syringic acid I ϸ	0.118302	0.0100924
Gentisic acid I ϸ	-0.114553	0.026827
Gallic acid ethyl ester ϸ	-0.112967	0.0145331
Vanillic acid I ϸ	-0.089131	0.0383385
Caffeic acid I ϸ	-0.089226	0.086367
Gentisic acid I ϸ	-0.0704061	0.109846
3,4-Dihydroxyphenylglycol I ϸ	-0.0454105	-0.11074
Quercetin I ϸ	-0.0855896	0.0771471
Vanillin I ϸ	-0.0254177	0.0193665
Vanillactic Acid I ϸ	-0.0175503	0.0285718
Caffeic acid II ϸ	0.0619942	-0.0445065
1,3,5-Trimethoxybenzene II ϸ	-0.036168	-0.124023
Vanillactic Acid II ϸ	-0.0359148	-0.124108
Syringaldehyde I ϸ	-0.0466513	0.109804
Syringaldehyde II ϸ	-0.081292	0.00947557
Esculetin I ϸ	-0.0724362	0.0394522
4-Hydroxybenzoic acid ϸ	-0.0752549	0.0982985
Vanillactic Acid III ϸ	-0.0545858	-0.0317314
Ferulic acid II ϸ	-0.0813308	0.0836672
Quercetin II ϸ	-0.11391	0.014
1,3,5-Trimethoxybenzene III ϸ	-0.0412153	-0.114267
Esculetin III ϸ	-0.0503361	0.110232
Gentisic acid ϸ	-0.0544722	-0.0316805
Ferulic acid III ϸ	-0.0196206	0.018662
Myricetin I ϸ	-0.0878907	0.0387737
3,4-Dihydroxy-5-methoxybenzoicacid III ϸ	-0.0550491	0.102053
Vanillic acid II ϸ	0.0383543	0.0415059
Esculetin II ϸ	-0.0743773	0.0967982
Caffeic acid ϸ	-0.110875	0.0460193
5-Hydroxyferulic acid methyl ester I ϸ	-0.0739432	0.0471278
Fraxetin ϸ	0.049562	0.0847288
Gentisic acid III ϸ	-0.0406482	0.0348035
3,4-Dihydroxyphenylglycol II ϸ	-0.0430603	-0.117588
Esculetin IV ϸ	0.0396613	0.0893868
Caffeic acid III ϸ	-0.0950526	-0.0122564
3,4-Dihydroxyphenylglycol III ϸ	-0.034768	-0.121962
Vanillic acid III ϸ	-0.0555922	-0.0314685
5-Hydroxyferulic acid methyl ester II ϸ	0.062809	0.000298504
p-Coumaric acid I ϸ	-0.117115	0.0333474
Esculetin V ϸ	-0.0110837	0.0993132
Resveratrol 3-O-glucoside I ϸ	0.0798341	0.0738356
Syringaldehyde III ϸ	0.026145	-4.92399e-06
Gentisic acid IV ϸ	-0.0972669	0.072224
Vanillic acid IV ϸ	0.0398421	0.0655986
Gallic acid I ϸ	-0.0694681	0.0685515
Cianidanol ϸ	0.0638631	0.0304626
Sinapaldehyde I ϸ	0.0268409	0.0520108
p-Coumaric acid ϸ	0.0747846	0.0585871
Esculetin VI ϸ	0.0263033	0.0910532
Sinapaldehyde II ϸ	-0.0870522	0.0391643
Ferulaldehyde ϸ	-0.0883221	0.0392968
Syringaldehyde IV ϸ	-0.00242344	-0.115956
Caffeic acid IV ϸ	-0.0700503	0.0431409
p-Coumaric acid II ϸ	0.102634	0.0443691
Nobiletin I ϸ	0.0630949	-0.0955053
Ellagic acid ϸ	0.0254712	0.00069731
Resveratrol 3-O-glucoside II ϸ	0.0701276	0.036896
4-Vinylguaiacol I ϸ	-0.00201057	-0.00399209
Scopoletin I ϸ	0.0942287	-0.0511037
Ferulic acid ϸ	-0.0352501	-0.0228721
3-[2-(2-Hydroxyphenyl)ethyl]-5-methoxyphenol ϸ	0.0933496	0.00927636
5,7-Dimethoxyflavone I ϸ	0.0943591	-0.0802512
Hesperetin I ϸ	0.107139	-0.00199899
Sinapic acid ϸ	-0.0886916	0.0393342
Resveratrol 3-O-glucoside III ϸ	0.0758793	0.0591718
Tetramethylscutellarein I ϸ	-0.0380929	0.054781
Diferulic acid I ϸ	-0.0459167	0.0598247
Dalbergin I ϸ	-0.0629574	0.0145687
Quercetin III ϸ	-0.0819588	0.0849095
Resveratrol 3-O-glucoside IV ϸ	0.0928824	0.0571132
4-Vinylguaiacol II ϸ	0.0130125	0.1008
Ferulic acid V ϸ	0.010242	0.109569
Sinapic acid I ϸ	-0.0936726	0.0348154
Esculetin VII ϸ	0.01184	0.0530236
5,6,7-Trimethoxycoumarin I ϸ	0.07862	0.0314915
Scutellarein ϸ	-0.00667826	0.0801662
5,7-Dimethoxyflavone II ϸ	0.117488	0.0374955
Diferulic acid II ϸ	0.103341	0.0726823
Pebrellin ϸ	0.0716551	0.00662783
Cinnamic acid ϸ	0.0641278	0.00514163
Dalbergin II ϸ	0.0328529	0.118156
Tetramethylscutellarein II ϸ	0.0253394	0.124506
5-8'-Benzofuran dehydrodiferulic acid I ϸ	0.0275282	0.126876
Resveratrol 3-O-glucoside V ϸ	0.084176	0.00483347
3-O-Methylviolanone ϸ	0.0799084	0.0338417
4-Hydroxybenzoic acid I ϸ	0.0728422	0.0658496
Eupatilin I ϸ	0.114156	0.0505889
Gardenin B I ϸ	0.057911	0.0699462
Leptodactylone II ϸ	0.0192469	-0.0842077
Juglone ϸ	0.0147739	0.0848902
Diferulic acid III ϸ	-0.0286725	0.0892103
Syringaldehyde V ϸ	-0.00870605	0.109425
Leptodactylone III ϸ	0.114132	-0.0368711
(-)-Medicocarpin I ϸ	0.0464728	0.0881179
Tetramethylscutellarein III ϸ	-0.0560618	0.0809263
Gardenin B II ϸ	0.0492533	-0.0847888
5-Hydroxyferulic acid methyl ester III ϸ	-0.0536993	0.0890789
Diferulic IV ϸ	0.00847876	0.132915
5,7-Dimethoxyflavone III ϸ	0.00677137	-0.113622
7,2'-Dihydroxy-4'-methoxyisoflavanone ϸ	-0.0231812	-0.126742
Tetramethylscutellarein IV ϸ	0.094505	0.0333853
3,5,7-Trimethoxyflavone ϸ	-0.0553761	-0.0317466
Gardenin B III ϸ	0.0831716	-0.0749592
Zingerone I ϸ	-0.0385647	-0.12089
Naringenin ϸ	0.104763	0.0152682
(-)-Acanthocarpan ϸ	0.0637417	-0.000424502
Sesamolinol ϸ	0.0413379	-0.0130351
Eupatilin II ϸ	0.093741	0.0851095
Puerarin ϸ	-0.0980146	0.0351262
Ferulic acid VII ϸ	0.046142	0.116518
5-8'-Benzofuran dehydrodiferulic acid II ϸ	0.0479485	0.123414
Gardenin B IV ϸ	0.022399	-0.101335
5,6,7-Trimethoxycoumarin II ϸ	0.0635122	0.0313526
Tetramethylscutellarein V ϸ	0.0778412	-0.0302522
Diferulic acid V ϸ	0.102213	-0.00372842
Batatasin I ϸ	0.0414151	-0.113857
(3R)-Sativanone ϸ	-0.00237792	-0.115901
Gentisic acid V ϸ	0.011629	0.113678
Hesperetin II ϸ	0.107843	0.0222036
Eupatorin I ϸ	0.0970067	0.0239768
Caffeic acid ethyl ester II ϸ	-0.0886273	0.0396508
Kaempferol ϸ	-0.0882333	0.0428746
Scopoletin I ϸ	-0.00673183	0.0799514
Tetramethylscutellarein VI ϸ	0.0554892	0.0811567
Eupatorin II ϸ	0.107256	0.0701402
(-)-Medicocarpin III ϸ	0.0901645	0.0302872
Apigenin 6-C-glucoside ϸ	0.0278393	-0.114439
7-Hydroxyflavanone ϸ	-0.00238089	-0.115251
Formononetin ϸ	0.0246309	-0.113311
Tetramethylscutellarein VII ϸ	0.0202963	-0.116294
5-8'-Benzofuran dehydrodiferulic acid III ϸ	0.0395202	-0.114384
3,7-Dimethylquercetin I ϸ	0.0258013	9.02362e-05
Gardenin B VI ϸ	0.0797022	0.0161409
Schisandrin A ϸ	-0.0749832	-0.00596353
Magnoshinin ϸ	-0.0550095	-0.0320422
Tetramethylscutellarein VIII ϸ	0.0630595	0.0311552
Auriculoside I ϸ	-0.0672538	0.00574213
Elemicin II ϸ	0.01211	-0.0332528
Auriculoside II ϸ	-0.053001	0.0280108
Tephrowatsin A ϸ	-0.0153571	0.100247
Elemicin III ϸ	0.0664058	-0.0574788

## Sheet: Softy stage
Appendix 4.Eigenvectors of the correlation matrix corresponding to free (ƒ) and bound (ϸ) phenolics dataset of maximum variance in the Softy stage
Compounds name	Principal Component 1	Principal Component 2
Diphyllin ƒ	-0.0648088	-0.0193505
p-Coumaric acid 4-O-glucoside ƒ	0.00725162	0.0851191
Feruloyl glucose I ƒ	-0.0173819	-0.0796354
3-Feruloylquinic acid ƒ	-0.0064925	0.037603
4-P-Coumaroylquinic acid I ƒ	0.0184343	0.105564
Dalpanin ƒ	-0.0344271	-0.0364262
Neohesperidin ƒ	-0.0264675	-0.028279
Sesamolin ƒ	0.0198368	0.105781
4'-Demethyldeoxypodophyllotoxin ƒ	0.0228083	0.11127
Dasytrichone ƒ	0.106399	-0.0140222
Arbutinum ƒ	0.0143299	0.0360926
Oleoside Dimethylester ƒ	-0.0112211	0.0300433
Vanillin ƒ	0.114031	-0.0371312
Coniferin ƒ	0.0244618	0.101034
Ferulic acid I ƒ	0.0373919	-0.0439692
Feruloyl glucose II ƒ	0.11893	-0.0369804
Ferulic acid III ƒ	0.0916585	-0.054441
3-Feruloylquinic acid II ƒ	0.0886466	-0.015657
Feruloyl glucose III ƒ	0.0588515	0.0542733
Esculetin II ƒ	-0.00437586	0.100116
Gentisic acid III ƒ	0.0583369	-0.0104972
Apigenin 7-O-apiosyl-glucoside I ƒ	-0.0522826	-0.042617
3-Feruloylquinic acid IV ƒ	-0.00748658	0.0178063
Apigenin 7-O-apiosyl-glucoside II ƒ	-0.0614983	-0.0608882
Malvidin-3-(p-coumaroyl)-rutinoside-5-glucoside ƒ	0.0196351	0.106242
Vicenin-2 ƒ	-0.0374933	-0.0644104
Dihydroconiferyl alcohol ƒ	0.0278902	0.102837
1-O-Sinapoyl-beta-D-glucose ƒ	-0.0843721	-0.0412003
Resveratrol 3-O-glucoside I ƒ	-0.0126773	0.0988968
Apigenin 7-O-glucoside ƒ	-0.00416246	0.102108
p-Coumaric acid ƒ	-0.0774343	-0.0109494
Nobiletin I ƒ	-0.100834	-0.0580301
Glycitin I ƒ	-0.113389	-0.05876
Ferulic acid ƒ	0.020436	0.0533576
Sinapic acid ƒ	0.0786524	0.0173058
Ferulic acid V ƒ	0.0388726	0.0283487
Cinnamic Acid ƒ	0.0276668	0.0752577
4-Hydroxybenzoic acid I ƒ	-0.00333882	-0.0833511
Puerarin ƒ	0.0923507	-0.0552609
Sinapic acid II ƒ	0.0199878	-0.0619332
Tetramethylscutellarein IV ƒ	0.0526137	0.0724412
Nortrachelogenin ƒ	0.0802691	0.0767118
Chlorophorin ƒ	0.0703808	-0.0481785
Secoisolariciresinol ƒ	-0.0511506	-0.086438
Elemicin I ƒ	0.0195133	0.104264
Tetramethylscutellarein V ƒ	-0.016115	0.0621478
Ferulaldehyde ƒ	-0.0336976	-0.0372427
beta-Peltatin A methyl ether ƒ	0.0193099	0.103742
Apigenin ƒ	-0.024515	-0.032703
3,7-Dimethylquercetin I ƒ	-0.103891	0.00103691
Koparin ƒ	-0.0663532	0.029634
Magnoshinin ƒ	0.0166412	-0.00670144
Kievitone ƒ	-0.0248668	-0.0331425
Elemicin II ƒ	-0.0487509	0.0766034
Auriculoside II ƒ	-0.00405048	0.100975
Caffeic acid ethyl ester I ϸ	0.0569168	-0.0336461
4-p-Coumaroylquinic acid I ϸ	0.0563288	-0.0327002
Dihydroquercetin II ϸ	0.0942817	0.0123503
Dihydromyricetin I ϸ	0.0467638	-0.000812297
Psoralidin ϸ	-0.0375221	-0.0638198
Hydroxytyrosol ϸ	0.117147	-0.0692052
3,4-Dihydroxy-5-methoxybenzoicacid II ϸ	0.0909166	-0.0554405
Gallic acid ϸ	0.122532	-0.0385436
Syringic acid I ϸ	-0.094185	0.0638819
Gentisic acid I ϸ	0.11818	-0.0585227
Gallic acid ethyl ester ϸ	0.0924257	-0.053939
Vanillic acid I ϸ	0.0556068	0.0672166
Caffeic acid I ϸ	0.126772	0.0452324
Gentisic acid I ϸ	0.100674	0.10159
3,4-Dihydroxyphenylglycol I ϸ	-0.037771	-0.0628733
Vanillin I ϸ	-0.047492	-0.028066
Vanillactic Acid I ϸ	-0.0469443	-0.0124801
Caffeic acid II ϸ	-0.101257	-0.0121227
Gallic acid 3-O-gallate ϸ	-0.00429435	0.102527
1,3,5-Trimethoxybenzene II ϸ	-0.049424	-0.0777504
Vanillactic Acid II ϸ	-0.038345	-0.0641668
Syringaldehyde I ϸ	0.0347628	-0.088584
Syringaldehyde II ϸ	0.0538528	0.0798706
Flaxseed I ϸ	-0.0379799	-0.0610563
Esculetin I ϸ	0.115311	-0.0833155
4-Hydroxybenzoic acid ϸ	0.0970072	0.0433615
Ferulic acid II ϸ	0.123406	-0.0523303
1,3,5-Trimethoxybenzene III ϸ	-0.0376535	-0.0626218
Esculetin III ϸ	0.0393996	0.0643649
Gentisic acid ϸ	0.0973478	-0.0428257
Ferulic acid III ϸ	8.67757e-05	0.147247
Myricetin I ϸ	0.056564	-0.0350705
3,4-Dihydroxy-5-methoxybenzoicacid III ϸ	0.11811	-0.0708147
Vanillic acid II ϸ	-0.00368235	0.0829338
Flaxseed II ϸ	-0.0384354	-0.0653805
Esculetin II ϸ	-0.0199764	0.157051
Caffeic acid ϸ	0.11807	-0.0508276
5-Hydroxyferulic acid methyl ester I ϸ	0.118769	-0.0615464
Fraxetin ϸ	-0.0405583	0.144006
Gentisic acid III ϸ	0.12358	-0.0534374
3,4-Dihydroxyphenylglycol II ϸ	-0.0486184	-0.0747805
Esculetin IV ϸ	0.0169393	0.149587
Caffeic acid III ϸ	0.112693	-0.0669695
3,4-Dihydroxyphenylglycol III ϸ	-0.0385165	-0.0646692
Myricetin II ϸ	0.0234127	0.0796722
5-Hydroxyferulic acid methyl ester II ϸ	0.0323356	-0.0672964
p-Coumaric acid I ϸ	0.116006	-0.0566351
Esculetin V ϸ	-0.0100142	0.113275
Resveratrol 3-O-glucoside I ϸ	0.0305196	0.0656985
Syringaldehyde III ϸ	-0.0998213	-0.020412
Gentisic acid IV ϸ	0.0868598	-0.022401
Vanillic acid IV ϸ	0.0377999	-0.0346635
Gallic acid I ϸ	0.104403	0.0153922
Sinapaldehyde I ϸ	-0.0365244	0.126693
p-Coumaric acid ϸ	-0.029706	0.0715439
Esculetin VI ϸ	-0.0986385	0.0608507
Sinapaldehyde II ϸ	0.0498865	0.0616822
Ferulaldehyde ϸ	0.0946979	-0.0567168
Caffeic acid IV ϸ	0.10419	-0.0200584
p-Coumaric acid II ϸ	-0.108737	0.0860589
Nobiletin I ϸ	-0.120093	-0.0454681
Glycitin I ϸ	0.0892509	-0.0551594
Resveratrol 3-O-glucoside II ϸ	0.0585969	0.11555
4-Vinylguaiacol I ϸ	0.00900086	0.157784
Ferulic acid ϸ	-0.0332476	0.12152
3-[2-(2-Hydroxyphenyl)ethyl]-5-methoxyphenol ϸ	0.0991686	-0.10445
5,7-Dimethoxyflavone I ϸ	-0.104748	-0.0225416
Hesperetin I ϸ	0.0497167	-0.0100974
Resveratrol 3-O-glucoside III ϸ	0.0512913	0.106283
Sissotrin ϸ	0.0967147	-0.0556805
Tetramethylscutellarein I ϸ	0.0733951	0.00283131
Diferulic acid I ϸ	0.084833	0.0120087
Dalbergin I ϸ	0.0789749	0.0197657
Quercetin III ϸ	0.0566111	-0.0347173
Resveratrol 3-O-glucoside IV ϸ	0.0565994	0.0487986
4-Vinylguaiacol II ϸ	-0.0494071	0.13044
Ferulic acid V ϸ	0.0140896	0.107191
Sinapic acid I ϸ	0.0920822	-0.0534442
Esculetin VII ϸ	0.0437158	-0.0116563
5,7-Dimethoxyflavone II ϸ	0.0147748	0.072953
Diferulic acid II ϸ	0.0633201	0.103647
Pebrellin ϸ	0.0194684	0.103493
Cinnamic acid ϸ	0.0633826	0.0563118
Dalbergin II ϸ	0.100152	0.101601
Tetramethylscutellarein II ϸ	0.0841816	0.114654
5-8'-Benzofuran dehydrodiferulic acid I ϸ	0.0843206	0.115581
Resveratrol 3-O-glucoside V ϸ	0.0558242	0.0801563
3-O-Methylviolanone ϸ	0.0530568	-0.0389313
4-Hydroxybenzoic acid I ϸ	-0.0907468	0.0532998
Eupatilin I ϸ	-0.0671126	0.102083
Gardenin B I ϸ	-0.00103195	0.115701
Leptodactylone II ϸ	-0.0373428	-0.0641321
Juglone ϸ	-0.0315583	0.154167
Diferulic acid III ϸ	0.115527	-0.0678186
Syringaldehyde V ϸ	0.0849546	0.127063
Leptodactylone III ϸ	-0.0867707	0.0988979
Tetramethylscutellarein III ϸ	0.116945	-0.0697686
Gardenin B II ϸ	-0.099034	-0.0216817
5-Hydroxyferulic acid methyl ester III ϸ	0.107574	0.0827663
Diferulic IV ϸ	0.124759	0.0655777
5,7-Dimethoxyflavone III ϸ	-0.0995869	-0.0187432
7,2'-Dihydroxy-4'-methoxyisoflavanone ϸ	-0.0380587	-0.063555
Tetramethylscutellarein IV ϸ	-0.0929781	0.0104308
3,5,7-Trimethoxyflavone ϸ	-0.099367	-0.0199081
Gardenin B III ϸ	-0.109938	-0.0106116
Zingerone I ϸ	-0.0416574	-0.0610489
Sesamolinol ϸ	0.0640265	0.0165612
Eupatilin II ϸ	0.0876823	0.125653
Puerarin ϸ	0.0923773	-0.0553324
Ferulic acid VII ϸ	0.0830458	0.112622
5-8'-Benzofuran dehydrodiferulic acid II ϸ	0.0913368	0.121339
Gardenin B IV ϸ	-0.0895061	0.026156
Tetramethylscutellarein V ϸ	-0.0841696	0.0282656
Diferulic acid V ϸ	-0.0769756	0.0366824
Batatasin I ϸ	-0.0856831	0.0774508
Gentisic acid V ϸ	0.0178712	0.143971
Hesperetin II ϸ	-0.0846297	0.034366
Eupatorin I ϸ	0.0665031	-0.0857795
Caffeic acid ethyl ester II ϸ	0.0920124	-0.0540859
Kaempferol ϸ	0.0926014	-0.0550947
Tetramethylscutellarein VI ϸ	0.0579307	0.0180171
Eupatorin II ϸ	0.0419622	0.1067
Apigenin 6-C-glucoside ϸ	-0.110016	-0.0317329
7-Hydroxyflavanone ϸ	-0.100493	-0.0186244
Formononetin ϸ	-0.103709	-0.0215268
Tetramethylscutellarein VII ϸ	-0.105094	-0.0228171
5-8'-Benzofuran dehydrodiferulic acid III ϸ	-0.11638	-0.0241493
3,7-Dimethylquercetin I ϸ	0.0196887	0.106388
Gardenin B VI ϸ	0.0565823	-0.0332392
Schisandrin A ϸ	0.0771847	-0.0853724
Magnoshinin ϸ	-0.0770807	-0.0421065
Tetramethylscutellarein VIII ϸ	0.0934996	0.0200063
Auriculoside I ϸ	-0.0245544	-0.031764
Elemicin II ϸ	-0.057025	0.0561879
Auriculoside II ϸ	0.0296781	-0.0609742
Tephrowatsin A ϸ	-0.0151242	0.037703
Elemicin III ϸ	-0.00433701	0.10093

## Sheet: PM stage
Appendix 4.Eigenvectors of the correlation matrix corresponding to free (ƒ) and bound (ϸ) phenolics dataset of maximum variance in the Physiological Maturity (PM) stage
Compounds name	Principal Component 1	Principal Component 2
Syringin ƒ	-0.117722	0.0200177
Diphyllin ƒ	-0.0413989	0.100378
1-O-Sinapoyl-beta-D-glucose ƒ	-0.0948943	-0.0204831
p-Coumaric acid 4-O-glucoside ƒ	-0.0645242	-0.096288
Esculin ƒ	-0.0777372	-0.0290057
Chlorogenic acid ƒ	-0.112128	-0.0144932
Feruloyl glucose I ƒ	-0.0950331	-0.0148617
3-Feruloylquinic acid ƒ	-0.110855	-0.0376475
4-P-Coumaroylquinic acid I ƒ	-0.0230777	-0.050265
Dalpanin ƒ	-0.0254074	0.113508
Neohesperidin ƒ	-0.00285782	0.0775435
4'-Demethyldeoxypodophyllotoxin ƒ	-0.0230021	-0.124129
Dasytrichone ƒ	-0.0872645	-0.11457
Cleistanthin A ƒ	-0.0494052	0.0246408
Coniferin ƒ	0.0811709	-0.0895831
Carlinoside ƒ	-0.037527	-0.0667586
Gentisic acid III ƒ	0.0690044	-0.028255
Apigenin 7-O-apiosyl-glucoside I ƒ	-0.0405528	0.0725027
3-Feruloylquinic acid IV ƒ	-0.0492714	-0.00878248
Apigenin 7-O-apiosyl-glucoside II ƒ	-0.0495967	0.0674248
Vicenin-2 ƒ	0.0626576	0.144387
1-O-Sinapoyl-beta-D-glucose ƒ	0.0551812	0.132638
p-Coumaric acid ƒ	0.0840912	-0.0922714
Ferulic acid ƒ	0.086437	-0.000260469
Ferulic acid V ƒ	-0.0382666	-0.0694746
Cinnamic Acid ƒ	0.0284124	0.0807392
Nobiletin II ƒ	0.0789261	-0.0880974
Nortrachelogenin ƒ	0.0880165	-0.064295
Elemicin I ƒ	-0.0879208	-0.00448717
Tetramethylscutellarein V ƒ	0.0813383	-0.0885277
Hesperetin II ƒ	-0.0959947	0.0199497
Ferulaldehyde ƒ	-0.0807335	0.0084927
3,7-Dimethylquercetin I ƒ	-0.0307097	0.0669133
Pinobanksin 3-O-acetate ƒ	0.0806375	-0.0892917
Elemicin II ƒ	-0.011516	0.0106044
Zingerone II ƒ	-0.021948	-0.0509936
Caffeic acid ethyl ester I ϸ	0.00363661	-0.0544047
Dihydroquercetin II ϸ	-0.0889546	-0.0317713
Psoralidin ϸ	-0.0854504	-0.0376591
Hydroxytyrosol ϸ	0.062688	0.143805
Gallic acid ϸ	0.133454	-0.00475256
Syringic acid I ϸ	-0.0720245	-0.095536
Gentisic acid I ϸ	0.126394	-0.0120055
Vanillic acid I ϸ	0.109612	-0.0822534
Caffeic acid I ϸ	0.0689496	-0.0881881
Gentisic acid I ϸ	0.114543	-0.0829646
3,4-Dihydroxyphenylglycol I ϸ	-0.0990059	0.058933
Vanillin I ϸ	-0.0571756	-0.0447167
Vanillactic Acid I ϸ	-0.0585199	-0.0964719
Caffeic acid II ϸ	-0.037986	-0.0692772
1,3,5-Trimethoxybenzene II ϸ	-0.085655	0.036648
Vanillactic Acid II ϸ	-0.0855542	0.036581
Syringaldehyde I ϸ	-0.0187217	-0.0262349
Syringaldehyde II ϸ	-0.0833328	-0.0121521
Flaxseed I ϸ	-0.096427	-0.0051875
Esculetin I ϸ	0.0857566	-0.0771861
4-Hydroxybenzoic acid ϸ	0.0946097	-0.0919378
Vanillactic Acid III ϸ	-0.0853135	0.0365399
Ferulic acid II ϸ	0.0820678	-0.0887778
1,3,5-Trimethoxybenzene III ϸ	-0.0404379	0.0416288
Esculetin III ϸ	0.0191754	-0.10982
Gentisic acid ϸ	0.0622146	0.143616
Ferulic acid III ϸ	0.0888951	0.000620538
Myricetin I ϸ	0.0815855	-0.0896286
3,4-Dihydroxy-5-methoxybenzoicacid III ϸ	0.0745305	-0.0578244
Vanillic acid II ϸ	-0.0518615	-0.0650447
Flaxseed II ϸ	-0.0846559	0.0361231
Esculetin II ϸ	-0.0105089	-0.129862
Caffeic acid ϸ	0.133069	-0.011614
5-Hydroxyferulic acid methyl ester I ϸ	0.106239	0.113568
Fraxetin ϸ	-0.0954094	-0.0536926
Gentisic acid III ϸ	0.10995	0.0598954
3,4-Dihydroxyphenylglycol II ϸ	-0.100552	0.060129
Caffeic acid III ϸ	0.0614239	0.141515
3,4-Dihydroxyphenylglycol III ϸ	-0.0850484	0.0364608
5-Hydroxyferulic acid methyl ester II ϸ	-0.0686011	-0.0385022
p-Coumaric acid I ϸ	0.0805059	-0.0518011
Resveratrol 3-O-glucoside I ϸ	0.00103818	-0.108837
Tectoridin ϸ	-0.10378	-0.00529916
Gentisic acid IV ϸ	0.0985669	-0.0706121
Gallic acid I ϸ	-0.0376204	-0.068587
Sinapaldehyde I ϸ	0.04323	-0.0176089
p-Coumaric acid ϸ	0.104935	-0.0705564
Ferulic acid IV ϸ	0.0177982	0.0782714
Glycyphyllin ϸ	0.0745414	0.0656448
Sinapaldehyde II ϸ	0.0791203	-0.0881188
Syringaldehyde IV ϸ	0.0455994	-0.0129812
Caffeic acid IV ϸ	0.0291392	-0.108277
p-Coumaric acid II ϸ	0.0344795	-0.0555483
Nobiletin I ϸ	0.0851843	0.116646
Glycitin I ϸ	0.0871368	0.117344
Resveratrol 3-O-glucoside II ϸ	0.123436	-0.0572351
4-Vinylguaiacol I ϸ	0.0613542	-0.0669382
Scopoletin I ϸ	-0.0374859	-0.066983
Ferulic acid ϸ	0.111302	0.00228095
3-[2-(2-Hydroxyphenyl)ethyl]-5-methoxyphenol ϸ	-0.0232415	0.0960693
Sinapic acid ϸ	0.132282	0.0544662
Resveratrol 3-O-glucoside III ϸ	0.121255	-0.0379261
Sissotrin ϸ	0.120433	0.0896213
Tetramethylscutellarein I ϸ	0.119598	-0.0326318
Diferulic acid I ϸ	0.119556	-0.0460235
Dalbergin I ϸ	0.0145223	0.0828144
Resveratrol 3-O-glucoside IV ϸ	-0.0102273	-0.063372
4-Vinylguaiacol II ϸ	0.117522	0.0683695
Ferulic acid V ϸ	0.0627522	0.0404139
Esculetin VII ϸ	-0.0873887	-0.0354779
5,7-Dimethoxyflavone II ϸ	-0.0306897	0.0871314
Diferulic acid II ϸ	0.108783	-0.0345664
Pebrellin ϸ	-0.0176261	0.00691211
Cinnamic acid ϸ	0.0369773	0.0404809
Dalbergin II ϸ	0.0984556	-0.0161226
Tetramethylscutellarein II ϸ	0.115311	-0.0595313
5-8'-Benzofuran dehydrodiferulic acid I ϸ	0.118546	-0.0594881
Resveratrol 3-O-glucoside V ϸ	0.0627072	-0.0143664
3-O-Methylviolanone ϸ	0.0244125	-0.114354
Acerosin ϸ	0.018704	-0.0506572
4-Hydroxybenzoic acid I ϸ	0.0676963	-0.0995513
Eupatilin I ϸ	-0.0166642	-0.102572
Gardenin B I ϸ	-0.0858453	0.0366101
Leptodactylone II ϸ	-0.0132687	-0.0841523
Juglone ϸ	-0.0409947	0.0412117
Procyanidin dimer B1 I ϸ	-0.037674	-0.0694385
Diferulic acid III ϸ	0.123104	0.0754066
Syringaldehyde V ϸ	-0.0373231	-0.0671088
Leptodactylone III ϸ	0.0757917	-0.0245198
Tetramethylscutellarein III ϸ	0.133044	0.0476087
Gardenin B II ϸ	0.00201224	0.146607
Nobiletin II ϸ	-0.0559982	0.0488968
5-Hydroxyferulic acid methyl ester III ϸ	0.0820095	-0.0896859
Diferulic IV ϸ	0.138765	0.0094167
Tetramethylscutellarein IV ϸ	0.0473648	-0.045379
3,5,7-Trimethoxyflavone ϸ	-0.0848955	0.0360932
Gardenin B III ϸ	0.0306864	-0.107241
Procyanidin dimer B1 II ϸ	-0.0229208	-0.0509867
Zingerone I ϸ	-0.0985343	0.0606365
3,7-Dimethylquercetin II ϸ	0.0306671	0.153923
Naringenin ϸ	0.0991642	-0.0545909
(-)-Acanthocarpan ϸ	0.0924982	0.0749067
Sesamolinol ϸ	-0.0402726	0.0416721
Eupatilin II ϸ	0.109274	-0.0443127
Puerarin ϸ	0.0626792	0.144353
Ferulic acid VII ϸ	0.123179	-0.0256731
5-8'-Benzofuran dehydrodiferulic acid II ϸ	0.13141	-0.0201552
Gardenin B IV ϸ	-0.00937129	-0.0884451
5,6,7-Trimethoxycoumarin II ϸ	-0.0105754	-0.0485239
Tetramethylscutellarein V ϸ	0.113895	-0.00901092
Diferulic acid V ϸ	0.131569	0.00642898
Batatasin I ϸ	-0.075299	-0.0592418
Procyanidin dimer B1 III ϸ	0.0629476	0.141221
Hesperetin II ϸ	0.0413436	-0.0621227
Eupatorin I ϸ	-0.0256933	0.0824227
Caffeic acid ethyl ester II ϸ	0.081993	-0.0896762
Tetramethylscutellarein VI ϸ	0.0640032	0.152466
Diferulic acid VI ϸ	0.0627262	0.14445
Gardenin B V ϸ	-0.037281	-0.0685339
Eupatorin II ϸ	0.110768	-0.0384117
Ferulic acid VIII ϸ	0.0366833	0.0954311
Hesperetin III ϸ	-0.0847773	0.0360196
Tetramethylscutellarein VII ϸ	-0.0230762	-0.0505587
3,7-Dimethylquercetin I ϸ	0.0505829	-0.119115
Gardenin B VI ϸ	0.0449316	0.0952246
Schisandrin A ϸ	-0.0478525	0.0451631
Tetramethylscutellarein VIII ϸ	0.0626988	0.144372
Auriculoside I ϸ	0.060165	0.141936
Elemicin II ϸ	0.090841	0.0293055
Auriculoside II ϸ	0.0395411	0.138128
Zingerone II ϸ	0.0414889	0.130485
Tephrowatsin A ϸ	0.0105866	0.152908
Elemicin III ϸ	0.0354439	-0.104657

[truncated: 3 more sheets: Mature stage, Plan2, Plan3]
